# Supplementary material for: Mapping gene expression quantitative trait loci by singular value decomposition and independent component analysis
Source: BMC Bioinformatics. 2008 May 20;9:244. doi: 10.1186/1471-2105-9-244 (PMC2424053; doi:10.1186/1471-2105-9-244)
Supplement: Additional file 1 — Linkage hotspot information. List of all significant genes from the single trait linkage analyses where the linkage results were binned into 20 kilobase bins across each chromosome to identify "hotspots". Using a poisson distribution, the probability of having 20 linkages present in a bin by chance is < 2.1E-4. 17 such "hotspots" were identified. [file 1471-2105-9-244-S1.txt]

Data S1

List of all significant genes from the single trait linkage analyses where the linkage results are binned into 20 kb bins across each chromosome to identify "hotspots". Using a poisson distribution, probabili\
ty of any bin having 20 linkages or more by chance is less than 1.8E-4.

Group 1

YDR274C
YPR134W
YOL101C
YJR112W
YOR363C
YBR159W
YAL067C
YDR243C
YLR413W
YAL041W
YER015W
YPR128C
YOL147C
YGL205W
YAL049C
YAL051W
YLR284C
YPL095C
YJR020W
YOR273C
YHR140W
YIR033W
YDR244W

Group 2

YPR104C
YBR141C
YAL013W
YGR104C
YHR159W
YBR062C
YMR127C
YIL122W
YMR261C
YBR089W
YOR021C
YGR210C
YOR054C
YDL238C
YOL117W
YOL102C
YOR275C
YAL059W
YBR065C
YHR100C
YCR051W
YDR293C
YLR028C
YPR081C
YOR145C
YGL237C
YOL061W
YLR017W
YHR040W
YOR094W
YNL255C
YBR061C
YJL132W
YER041W
YER009W
YOR295W
YIL095W
YMR217W
YHR217C
YJR059W
YKR098C
YDR466W
YHR195W
YLR146C
YPR175W
YDR200C
YPL176C
YDR475C
YNL183C
YMR251W
YHL021C
YDL206W
YDR306C
YHR068W
YDR474C
YNL223W
YBR069C
YPR118W
YGL058W
YOL116W
YOR242C
YNL207W
YBR066C
YBR064W
YGR123C
YBR067C
YNL173C
YER053C
YMR271C
YBR076W
YNL189W
YFR035C
YHR187W
YDL091C

Group 3

YDR319C
YNL269W
YPR106W
YGL247W
YBR090C-A
YNL112W
YLR211C
YLR266C
YKR083C
YDL209C
YEL064C
YJL038C
YGR200C
YBR186W
YNL181W
YNL003C
YKR060W
YBR147W
YKR100C
YHR081W
YNL169C
YLR432W
YNL102W
YJR124C
YHR017W
YPR165W
YMR103C
YMR322C
YDL058W
YER110C
YDR536W
YCL008C
YBR223C
YBR150C
YDL022W
YDL134C
YGL120C
YML056C
YBR149W
YDR254W
YDR247W
YNL068C
YNL188W
YER036C
YOR233W
YFL016C
YGL063W
YGR079W
YPR139C
YPL263C
YBR148W
YNL232W
YOR220W
YJL011C
YLR152C
YDL214C
YML082W
YLR417W
YOR195W
YJL083W
YDL213C
YKL173W
YGR173W
YOL141W
YLR350W
YNL170W
YDR401W
YIL036W
YPL068C
YLR223C
YJR041C
YPL219W
YDR411C
YOL125W
YMR140W
YNL191W
YLR106C
YLR132C
YNR003C
YBR234C
YPL206C
YKL143W
YDR361C
YNL148C
YDR275W
YOL110W
YOR168W
YGR187C
YFL023W
YGR177C
YJL141C
YOR169C
YMR229C
YDR171W
YIL146C
YLR352W
YDL106C
YGL111W
YPR018W
YBR155W
YLR060W
YNL166C
YGR280C
YJL148W
YOR281C
YJL066C
YDR097C
YJR140C
YKR023W
YOL006C
YDR479C
YDL027C
YFR015C
YGR028W
YOL144W
YKL042W
YLR401C
YJR064W
YHL039W
YBR247C
YJL111W
YDL060W
YCR057C
YJL098W
YNL208W
YLR051C
YAL058W
YDR312W
YLR336C
YOL041C
YDL148C
YBL039C
YGR140W
YGL078C
YMR139W
YIR025W
YGR128C
YCR016W
YDR184C
YMR181C
YNL157W
YPR075C
YJL069C
YDR060W
YDR021W
YDR083W
YDR211W
YOR091W
YHL032C
YKL172W
YPR110C
YBR271W
YLR015W
YOL123W
YDR161W
YNL159C
YGR095C
YFR017C
YJR073C
YDL072C
YAR075W
YMR121C
YOL124C
YNL247W
YLR449W
YGL013C
YDL224C
YMR290C
YHR069C
YJR002W
YDR436W
YER082C
YPR186C
YPL126W
YGL248W
YHR170W
YOL010W
YOR243C
YJL013C
YDR255C
YLR063W
YKR025W
YCL046W
YJL039C
YOR341W
YNL299W
YGR080W
YNR053C
YDR204W
YMR179W
YEL017W
YOR047C
YOL022C
YIL091C
YML121W
YHL013C
YOR252W
YPL044C
YPL012W
YGR276C
YIL077C
YLL008W
YML018C
YDR160W
YPR112C
YLR196W
YDL003W
YNL132W
YCL043C
YOR287C
YPL094C
YDR535C
YGR014W
YJL010C
YOR006C
YPL247C
YER171W
YNL165W
YKL021C
YIL099W
YEL055C
YDR324C
YDR122W
YJR008W
YER049W
YNL151C
YIR016W
YOR122C
YBR269C
YDL229W
YPR076W
YGL016W
YMR239C
YDL031W
YJL034W
YHR052W
YLR287C
YDL063C
YGL171W
YLR285W
YBL078C
YLR197W
YGR160W
YJR125C
YLL032C
YDR496C
YLR222C
YKR079C
YJL033W
YIL042C
YDL153C
YKL078W
YNL182C
YDR376W
YNL292W
YJL073W
YDR003W
YJL008C
YLR143W
YGR083C
YDL188C
YLR103C
YHR169W
YMR053C
YDR379W
YGR093W
YOR288C
YOL032W
YNL190W
YNL110C
YKL082C
YJR147W
YLL034C
YLL011W
YOL054W
YHR065C
YIL108W
YJR065C
YBR214W
YJL079C
YOR004W
YKL083W
YBR300C
YKL014C
YCL059C
YPR032W
YGL003C
YKR081C
YIR026C
YAL035W
YMR185W
YOR110W
YHR088W
YAL025C
YKR026C
YHR067W
YDL201W
YHR128W
YER039C
YOR214C
YKL009W
YFR045W
YGL127C
YOR263C
YOR146W
YPR144C
YHR182W
YDL079C
YPR033C
YGR103W
YGR145W
YBR034C
YIL020C
YML012W
YOR078W
YLR249W
YNL174W
YJL050W
YKR092C
YMR191W
YBR203W
YGL246C
YOR340C
YHR085W
YPL158C
YNL092W
YGR283C
YDR043C
YGR265W
YNL113W
YCR045C
YCL036W
YNL001W
YLR276C
YFL038C
YCL020W
YOR359W
YDR299W
YMR276W
YPL207W
YPR105C
YLR042C
YMR141C
YNL327W
YMR132C
YML101C
YDR169C
YOR264W
YLR378C
YHR036W
YNL219C
YER018C
YLR429W
YER124C
YPL196W
YML092C
YAL014C
YLR370C
YMR040W
YGR090W
YPL086C
YHR199C
YCL044C
YPR183W
YLR250W
YDR156W
YJL078C
YKL159C
YNL022C
YPL180W
YJL109C
YPR010C
YBR158W
YPL122C
YNL241C
YKL132C
YCR047C
YKL013C
YBL054W
YPL256C
YFR051C
YDR062W
YOR362C
YKR011C
YDR119W
YKL125W
YGL126W
YMR222C
YPR154W
YML058W
YIL154C
YNL066W
YGL028C
YPL069C
YLR099C
YML043C
YFR050C
YNL320W
YBR137W
YGL087C
YLR419W
YOR149C
YOR154W
YMR184W
YIL153W
YPR190C
YCR094W
YML028W
YPR136C
YJL074C
YKR028W
YBL004W
YKR086W
YMR285C
YGR162W
YOR344C
YER138W-A
YNR067C
YMR030W
YOR338W
YGR089W
YNL322C
YNR054C
YOR342C
YDL137W
YOL111C
YOR298C-A
YBR143C
YHR143W
YDL029W
YDL053C
YAL020C
YKL019W
YML051W
YAL023C
YGR161C
YDR236C
YJL110C
YLR079W
YOL031C
YGR041W
YML013C-A
YPL258C
YKL185W
YPL055C
YJR018W
YMR173W-A
YNL326C
YGR163W
YBR166C
YNL078W
YBR161W
YBL107W-A
YJL025W
YIL009W
YLR286C
YBR163W
YPL157W
YJR026W
YDL233W
YOR250C
YBR162C
YML130C
YPR133C
YOR079C
YOR115C
YOR070C
YDR412W
YLR032W
YGL029W
YIL104C
YNL002C
YDL055C
YMR163C
YGR170W
YIR014W
YIL127C
YLR083C
YOR231W
YDR130C
YIL152W
YOR272W
YGR118W
YPR132W
YNL117W
YDR480W
YIL106W
YNL152W
YDR381W
YGR109C
YBR187W
YGL128C
YGR257C
YDR075W
YDL123W
YLR048W
YOL120C
YBL028C
YJL067W
YOL080C
YGR114C
YBL077W
YOL027C
YPL226W
YLR006C
YMR161W
YBR173C
YNL230C
YNL144C
YHL011C
YPL243W
YJL147C
YPL081W
YBR170C

Group 4

YBR204C
YML102W
YOR179C
YML072C
YGL050W
YKL113C
YDL108W
YOL055C
YFR024C-A
YLR074C
YDL146W
YPR127W
YBR210W
YDR387C
YDR526C
YMR290W-A
YOR119C
YMR230W
YBR267W
YBR211C
YOL093W
YBR266C
YHR143W-A
YGR159C
YPL043W
YGR245C
YHR149C
YDR069C
YLR351C
YHR175W
YLR406C
YDL113C
YER127W
YGR015C
YKR024C
YCR072C
YCR073W-A
YOR310C
YJR094W-A
YOR001W
YPL093W
YOR095C
YMR173W
YKR058W
YDR091C
YKR056W
YBR156C
YPL211W
YLR129W
YPL183C
YOR084W
YCL054W
YHR196W
YPL146C
YGR272C
YPL203W
YEL060C
YIL034C
YML029W
YLR409C
YGL099W
YLR009W
YLR407W
YNL227C
YLR400W
YMR288W
YCL034W
YFR052W
YCR002C
YPL100W
YPR137W
YPL031C
YJR043C
YOR143C
YFL002C
YMR156C
YPR143W
YDR449C
YMR262W
YDR358W
YKL050C
YGL244W
YHR177W
YHR154W
YPL136W
YMR075W
YLR242C
YNL011C
YIL041W
YAL042W
YBR028C
YBR205W
YJL053W
YDR520C
YPR172W
YJL129C
YBR134W
YDR073W
YLR372W

Group 5

YAL015C
YOR155C
YNL107W
YIR017C
YAL005C
YPR167C
YCR060W
YGR029W
YGL073W
YAL003W
YDL054C
YOR100C
YDL216C
YPL227C
YDR487C
YNL125C
YFL028C
YLR303W
YDR354W
YGL184C
YCL026C-A
YNL277W
YPL264C
YLR240W
YNL197C
YOR130C
YJR076C
YLR208W
YPL135W
YCR008W
YML097C
YDR106W
YDL198C
YHR122W
YPR058W
YHR071W
YNL036W
YDL057W
YOR221C
YLR090W
YDR112W
YKL211C
YPR059C
YDR111C
YKL030W
YJL089W
YIL056W
YGR267C
YPL150W
YFR025C
YOR240W
YIL003W
YBR035C
YBR222C
YHR112C
YBR109C
YFL032W
YLR149C
YNL116W
YGL026C
YOR292C
YOR202W
YBR248C
YGL176C
YGR004W
YOR291W
YGR204W
YBR043C
YBR217W
YHR006W
YER055C
YKR055W
YCL009C
YGL059W
YOL058W
YMR062C
YFR055W
YDR080W
YNL240C
YLR027C
YJL213W
YBR047W
YJR109C
YDR035W
YKR101W
YFR030W
YDR349C
YBR046C
YIL074C
YPR002W
YOL064C
YCL011C
YER040W
YJR123W
YGR096W
YOL119C
YKR069W
YJL072C
YLR034C
YNR027W
YDR481C
YPL033C
YIL164C
YKL106W
YML116W
YHR029C
YFL031W
YEL045C
YOL118C
YEL025C
YER052C
YDL170W
YER175C
YLL027W
YPL250C
YCR031C
YPR029C
YER081W
YPR048W
YJL088W
YLR267W
YHR117W
YBR256C
YBR249C
YJR130C
YPL188W
YBR145W
YIR034C
YGL117W
YGL010W
YBL103C
YHR018C
YMR097C
YER024W
YKL218C
YJL071W
YOR127W
YJR111C
YKL029C
YDL182W
YBR293W
YPR086W
YGL202W
YGL125W
YOR303W
YEL029C
YGL224C
YOR044W
YKR096W
YCL030C
YOR108W
YDR158W
YER128W
YGR146C
YEL071W
YGL186C
YOR184W
YNL131W
YGR221C
YGL086W
YKL033W-A
YGL180W
YBR068C
YMR096W
YOR375C
YPL269W
YOR271C
YCL018W
YLR139C
YKR002W
YGL138C
YBR104W
YNL104C
YCL001W
YCR005C
YBR236C
YMR094W
YJR016C
YER098W
YDL066W
YLR348C
YGL062W
YGR191W
YGL009C
YHR209W
YEL066W
YEL063C
YBR111C
YIL118W
YJR137C
YKR071C
YLR113W
YJL012C
YAL007C
YER056C
YOR337W
YLR092W
YJR118C
YPL160W
YER123W
YPL084W
YJL020C
YLR362W
YBL048W
YHR208W
YPL181W
YIL092W
YMR108W
YOR225W
YLR131C
YCL017C
YJL212C
YER073W
YHR063C
YKR099W
YKL120W
YFL021W
YAL062W
YOR226C
YER060W
YNL276C
YJL087C
YPR135W
YLR319C
YHR079C
YDR460W
YDR186C
YLR218C
YLR448W
YLR089C
YGL114W
YOL081W
YMR019W
YDL215C
YDR006C
YLL051C
YMR095C
YBR081C
YDL035C
YGL213C
YER003C
YMR200W
YBR071W
YDR128W
YIL090W
YNL077W
YLL048C
YNL311C
YBR153W
YMR021C
YDL042C
YEL046C
YGL228W
YHR098C
YKR004C
YDR302W
YDL017W
YDR208W
YDL033C
YOL115W
YNL101W
YLR117C
YGR239C
YER178W
YEL009C

Group 6

YFL027C
YDR311W
YCL065W
YJR004C
YCR041W
YKR027W
YGR176W
YOR162C
YKL208W
YLR040C
YCR039C
YGL089C
YCR040W
YOR090C
YOR055W
YLR041W
YGL033W
YNL146W
YDR461W
YKL178C
YPR121W
YPL083C
YGL032C
YCR097W-A
YHR178W
YCR097W
YIL015W
YCL067C
YDR459C
YFL026W
YLR288C
YKL177W
YCR096C
YOL025W
YFL025C
YIL017C
YGL090W
YJL150W
YNL105W
YKL209C
YKR053C
YCR038C
YPL187W
YJR017C
YCL066W
YNL145W
YCR042C
YJL170C
YHR200W
YDR241W
YCR061W
YJL082W
YCR052W

Group 7

YJR052W
YLR298C
YKR008W
YMR241W
YGL115W
YMR043W
YEL021W
YER116C
YGL123W
YPR074C
YLR421C
YDL138W
YNR022C
YGR181W
YDR094W
YPR040W
YOL126C
YMR013C
YBR218C
YDR192C
YOR368W
YGL185C
YOR067C
YJL130C
YEL052W
YCR081W
YBR105C
YER088C
YKL216W
YEL016C
YKR082W
YNL303W
YNL065W
YNR028W
YJL143W
YLR420W
YOL143C
YJR133W
YCR043C
YLR112W

Group 8

YEL042W
YAL036C
YDR331W
YHR192W
YDL166C
YER131W
YLR328W
YPL026C
YKL144C
YLR010C
YOR136W
YJR070C
YPR078C
YML063W
YPL249C-A
YGL197W
YLR405W
YDR414C
YDL136W
YPL270W
YER103W
YKL154W
YHR141C
YNR065C
YBR059C
YGR271W
YCR100C
YDL151C
YOR312C
YOR010C
YHR148W
YMR292W
YPR043W
YHR021C
YJR078W
YNL244C
YML073C
YKL202W
YMR142C
YOR167C
YIL173W
YJL084C
YER118C
YJL177W
YGR249W
YDR245W
YGR237C
YNL127W
YIL021W
YHL040C
YDR429C
YNR009W
YJL124C
YHR010W
YIL052C
YER056C-A
YLR062C
YOR032C
YDR110W
YPL255W
YGL031C
YGL070C
YKR042W
YGL135W
YPR044C
YDR259C
YDR013W
YPR046W
YDR454C
YDL191W
YNL162W
YOR109W
YKL020C
YGR097W
YCR068W
YGR085C
YPR101W
YMR260C
YPR188C
YER102W
YOR391C
YOR293W
YJL188C
YMR194W
YML052W
YER107C
YOR369C
YPL037C
YGR027C
YHL001W
YKL156W
YFR032C-A
YJR090C
YOR384W
YDR232W
YOL012C
YOR234C
YDR500C
YDR382W
YBR088C
YGR148C
YNL302C
YDR447C
YPR050C
YML024W
YJL136C
YNL297C
YFR022W
YER089C
YMR146C
YPL224C
YAL048C
YOL077C
YLR186W
YMR242C
YML077W
YDL081C
YPR102C
YDL082W
YLR325C
YJL222W
YFL018C
YNL142W
YOR096W
YBL049W
YER019C-A
YLL055W
YBL013W
YKL109W
YOR018W
YPR163C
YKL108W
YMR318C
YPL168W
YNL293W
YIR019C
YGL141W
YOL139C
YDL208W
YGL189C
YER120W
YER119C
YBR280C
YPR013C
YOL015W
YPL272C
YER034W
YDL050C
YBR142W
YJL153C
YBR182C
YCR007C
YHR193C
YJR067C
YMR269W
YER158C
YBR238C
YOR309C
YLR198C
YER051W
YPR147C
YKL040C
YHL043W
YPL237W
YDL034W
YMR206W
YER148W
YLR377C
YPR054W
YMR183C
YOR208W
YIL064W
YHL027W
YBR239C
YCR020C
YER119C-A
YPL177C
YHR030C
YPL214C
YDR530C
YAL032C
YKL025C
YER115C
YPL238C
YDR397C
YNL037C
YHR189W
YJR069C
YHL042W
YMR246W
YDR396W
YIL125W
YDR077W
YNL225C
YFR001W
YMR315W
YNL087W
YKL146W
YGL146C
YPR083W
YIL035C
YAR019C
YDR152W
YER180C
YLR322W
YDR365C
YAL034C
YHR129C
YGL045W
YLR108C
YPL221W
YOR228C
YOR185C
YLR174W
YOR186W
YMR136W
YPR012W
YER084W
YGR045C
YLR164W
YLL021W
YDR217C
YHR158C
YPL262W
YMR049C
YNR051C
YNL217W
YOR120W
YNL291C
YPL175W
YDR513W
YLR175W
YGL156W
YER126C
YBR056W
YDR391C
YGR211W
YHR197W
YBR128C
YER039C-A
YOL008W
YHR075C
YNL082W
YDR377W
YHR001W-A
YML023C
YNR001C
YMR310C
YDR018C
YLR383W
YPL060W
YFR049W
YOL145C
YGR127W
YBL099W
YKL141W
YDR172W
YOR116C
YOR361C
YOR274W
YDR370C
YIR020W-B
YLL062C
YGR066C
YPL018W
YKL103C
YOL129W
YLR014C
YBL101W-B
YJR028W
YMR051C
YER139C
YBR012W-A
YER076C
YER160C
YLR057W
YER138C
YML039W
YML040W
YHR214C-B
YLR334C
YER140W
YOL106W
YBL005W-B
YMR045C
YLL061W
YPR002C-A

Group 9

YGR186W
YFL034C-A
YGR155W
YKL073W
YLR269C
YMR119W
YGR284C
YDR023W
YDR465C
YJL122W
YMR258C
YKL165C
YDR190C
YGR264C
YDR165W
YNL164C
YLR384C
YPR181C
YMR054W
YNL075W
YJR107W
YJL145W
YHR176W
YMR131C
YOR294W
YPL217C
YOR206W
YLR304C
YNL248C
YDR101C
YIL019W
YGR062C
YDL150W
YGR101W
YDL051W
YIR012W
YER006W
YGR195W
YJL125C
YLR120C
YJR106W
YDR082W

Group 10

YIL126W
YPL047W
YPL147W
YHL016C
YKL219W
YIL013C
YLL049W
YCL023C
YHL020C
YNL016W
YMR016C
YOR180C
YHL009C
YHL010C
YDR207C
YLR321C
YCR009C
YOL068C
YHR002W
YDR334W
YIL117C
YEL012W
YPR005C
YJR062C
YBR013C
YHL045W
YNL030W
YKL104C
YML117W
YLR225C
YAL002W
YHR102W
YJL007C
YBR010W
YDR225W
YBR012W-B
YDR224C
YDR283C
YOL107W
YHR089C
YBR009C
YHL012W
YLR003C
YHR142W
YIL016W
YPR079W
YHR167W
YHR188C
YBL003C
YCR018C-A
YGL223C
YAL031C
YER010C
YJR027W
YGR069W
YLR399C
YAR009C
YJR039W
YML049C
YDR527W
YLR035C-A
YAR010C
YFL035C-A
YBL086C
YKL048C
YMR050C
YPR066W
YHR007C
YDR503C
YJL199C
YCL019W
YML045W
YAR029W
YKR073C
YJR054W
YDR034C-A
YPL199C
YGL177W
YPR122W
YKL079W
YBL002W
YDR176W
YLR033W
YER155C
YBR083W
YPL049C
YHR084W
YDR085C
YJR037W
YNL192W
YAR014C
YDR249C
YHL002W
YGL060W
YGL134W
YNL106C
YGL122C
YHR005C
YNL325C
YIL009C-A
YJL157C
YEL032W
YDR309C
YEL069C
YNR044W
YHL006C
YCR089W
YGL036W
YDL127W
YNL278W
YEL001C
YJR153W
YOR014W
YCL027W
YML046W
YDR124W
YPL156C
YFR026C
YMR065W
YDR265W
YBL016W
YLR273C
YNL042W
YMR236W
YDR303C
YHR127W
YML047C
YMR001C
YDR125C
YFL047W
YER077C
YOR066W
YDR282C
YPL138C
YKL189W
YNL258C
YBR040W
YOR257W
YIL080W
YHL003C
YDR410C
YML048W-A
YPR115W
YLR094C
YCL055W
YPL141C
YGR227W
YMR232W
YLR452C
YNL279W
YOR343C
YIL037C
YGR092W

Group 11

YKL174C
YMR083W
YHR184W
YIL045W
YGL256W
YPL159C
YNL254C
YGL257C
YAR023C
YBR060C
YLR130C
YJL064W
YKL056C
YGL258W
YOL154W
YOR387C
YLR162W-
YNR039C
YLR307W
YNL253W
YJL135W

Group 12

YDR407C
YLR256W
YKL008C
YDR213W
YLL012W
YGL001C
YHR003C
YHR190W
YLR188W
YPR016C
YGR081C
YIR024C
YLR255C
YEL033W
YFL042C
YKL223W
YDR542W
YMR015C
YDR044W
YNL025C
YOR237W
YMR061W
YDL126C
YGR266W
YGR007W
YDR540C
YNL111C
YLR100W
YER043C
YMR294W
YJL048C
YJL167W
YDL093W
YNR019W
YLR380W
YLR309C
YLR205C
YGR235C
YCR086W
YKR007W
YGR049W
YJL179W
YOL161C
YJL223C
YIR040C
YLL064C
YOR229W
YBR087W
YGR234W
YLR037C
YNL017C
YOR170W
YML008C
YKR046C
YPL064C
YLR102C
YBR242W
YPR150W
YHR072W
YDR400W
YPR131C
YFR033C
YER044C
YHR179W
YMR113W
YLR214W
YHR004C
YGR178C
YLL016W
YMR145C
YNR043W
YGL210W
YJR048W
YOR301W
YER027C
YCL037C
YBR201W
YLR038C
YDR271C
YJL049W
YJR126C
YNL285W
YHL046C
YGL261C
YNL280C
YLL022C
YKR029C
YAR003W
YOR002W
YOR377W
YDL086W
YDR167W
YML075C
YER166W
YMR208W
YHR039C
YOL013C
YLR241W
YPL171C
YMR202W
YEL039C
YNR046W
YCR103C
YLR461W
YMR221C
YGL130W
YAL028W
YDR251W
YCR069W
YNL052W
YMR009W
YLR101C
YGR281W
YDL133W
YML126C
YER145C
YDL193W
YOR321W
YLR153C
YOR099W
YLL056C
YPL041C
YEL034W
YLR154C
YIL102C
YOR394W
YMR220W
YIR008C
YPL028W
YPL117C
YOL135C
YMR134W
YGR209C
YIR041W
YEL031W
YDR326C
YGL056C
YGR255C
YDR518W
YDL149W
YGL179C
YOR065W
YEL024W
YJR047C
YDR024W
YLR087C
YOR092W
YLR056W
YKR003W
YDR147W
YNL094W
YER142C
YDL237W
YCR104W
YOL132W
YOR132W
YNR029C
YOR117W
YDL100C
YGL191W
YJR114W
YOR348C
YPL115C
YCL010C
YPR193C
YDL174C
YGR224W
YOR148C
YEL035C
YHR191C
YER125W
YLR265C
YGL160W
YNL086W
YDR394W
YBL043W
YKL196C
YIL121W
YNL156C
YGL055W
YDL192W
YIR035C

Group 13

YLR444C
YLR450W
YLR459W
YER190W
YFL066C
YBL113C
YPR202W
YJL225C
YBL112C
YNL339C
YOL070C
YJR115W
YLL066C
YML133C
YHL050C
YBL111C
YLR458W
YBL109W
YEL075C
YDR544C
YNL338W
YDR545W
YGR292W
YIL177C
YEL076C-A
YLR465C
YLR466W
YGR296W
YPL283C
YHR219W
YLR467W
YHR218W
YHL049C
YEL076C
YLL067C
YEL077C
YFL068W
YFL064C
YFL058W
YLR455W
YCR106W
YLR434C
YCR107W
YOL166C

Group 14

YGR018C
YPL218W
YGL077C
YBR261C
YJL184W
YML090W
YOR007C
YML123C
YHR136C
YPR027C
YHR162W
YPR061C
YML098W
YGR273C
YDR267C
YDR051C
YMR138W
YHR055C
YHR123W
YNL012W
YLR019W
YGR208W
YNL231C
YER161C
YDR221W
YNR061C
YLR355C
YBR162W-A
YBL055C
YIL050W
YGR121C
YHR053C
YMR300C
YGL234W
YJL056C
YOR135C
YMR189W
YGL255W
YKL175W
YIL051C
YMR120C
YLR058C
YCL064C
YNL038W
YDR408C
YBL029W
YML111W
YNL074C
YHR111W
YGL254W
YJR148W
YAL044C
YOR212W
YDL240W
YHR157W
YJL100W
YDR270W
YMR064W
YFR039C
YOL086C
YDR528W
YBR231C
YML104C
YPL265W
YBR296C

Group 15

YKL127W
YPL208W
YGL212W
YJL059W
YAL040C
YOR251C
YDR477W
YLR203C
YNL315C
YNL126W
YOL090W
YGR150C
YDR515W
YER017C
YGR132C
YHR147C
YDR145W
YGL109W
YML103C
YGR218W
YPR008W
YDL178W
YOR254C
YDR524C
YOL020W
YPL104W
YHR109W
YOR351C
YML050W
YDR194C
YPL179W
YBR276C
YLR447C
YLR257W
YMR193W
YKR006C
YLR204W
YOL005C
YOL026C
YPL113C
YFL007W
YNL262W
YKR001C
YLR253W
YDR448W
YOR266W
YJL062W
YJR051W
YHR091C
YDR313C
YJL192C
YBL090W
YEL003W
YKL138C
YMR316W
YNL184C
YOR098C
YPR189W
YLR166C
YDR316W
YHR019C
YDR430C
YDR107C
YMR228W
YOR046C
YBL032W
YOR256C
YOR164C
YPL103C
YER058W
YKR095W
YKR021W
YAL016W
YML007W
YKL155C
YOR259C
YLR260W
YKL039W
YGR021W
YDR233C
YOR158W
YOR074C
YCL056C
YDR462W
YBR120C
YBR282W
YGR293C
YPL072W
YNL006W
YLR403W
YHL017W
YOL033W
YNL137C
YGL143C
YPL215W
YJR040W
YDR337W
YDR494W
YBL038W
YPR063C
YMR298W
YKL053C-A
YPL073C
YCR049C
YCL057W
YDR117C
YPR047W
YFL048C
YCL051W
YHR011W
YJL046W
YGR202C
YBR200W
YBR122C
YIL098C
YLR262C
YOR332W
YPL022W
YMR023C
YPL195W
YLR239C
YBR003W
YOL023W
YCL052C
YJL105W
YDL084W
YHR107C
YHR038W
YIR001C
YBR107C
YDR510W
YBL070C
YJR031C
YBL022C
YDR153C
YER143W
YMR203W
YML065W
YLR382C
YNL252C
YGR172C
YMR188C
YJL096W
YOL071W
YML011C
YBR208C
YEL050C
YFR007W
YNL005C
YIR004W
YPL050C
YPL118W
YMR198W
YBR202W
YCL032W
YNL229C
YLR259C
YBL080C
YLR209C
YCR075C
YGL219C
YJR088C
YGL218W
YER011W
YOR102W
YOL050C
YIL115C
YHR078W
YBR044C
YLR191W
YDR222W
YHR061C
YNL268W
YLR144C
YCR092C
YHR133C
YNR040W
YOR367W
YPL213W
YPR067W
YLR193C
YBR227C
YMR024W
YHR113W
YPL140C
YMR237W
YER078C
YGR031W
YGL215W
YHL004W
YJL206C
YGR026W
YLR363C
YHR181W
YDR041W
YKL001C
YPR088C
YMR076C
YNL264C
YNL243W
YPL260W
YGR058W
YJR122W
YDR322W
YDR197W
YMR257C
YFR009W
YML085C
YNL004W
YOR008C
YBR251W
YER083C
YPL173W
YKL207W
YIL093C
YER182W
YER050C
YNL093W
YGL214W
YCR024C-A
YLR210W
YLR195C
YLR069C
YDR348C
YPL172C
YCR024C
YDL040C
YBR207W
YOR052C
YFL017W-A
YMR225C
YOR103C
YGL199C
YPL040C
YNL284C
YNL045W
YGL064C
YMR282C
YMR166C
YNL130C
YDR375C
YBR185C
YPR069C
YAL027W
YNL100W
YKL087C
YBL107C
YHR116W
YMR002W
YBR262C
YNL090W
YNL091W
YNL088W
YOR354C
YOR246C
YPL097W
YDL190C
YDR142C
YGR084C
YFL006W
YGL242C
YIL157C
YGR275W
YNL081C
YKL167C
YJR138W
YGL195W
YOR204W
YFR044C
YDR388W
YML025C
YOR253W
YML022W
YDR045C
YDR012W
YFR016C
YOR124C
YJL054W
YOR370C
YER156C
YBR053C
YLR183C
YIR007W
YDR206W
YNL071W
YGR215W
YHL033C
YBR031W
YKL010C
YLR314C
YDR347W
YCR088W
YHR120W
YNL073W
YDL001W
YIR021W
YCL024W
YOR201C
YPR099C
YJL101C
YJL209W
YFR021W
YNL186W
YOL072W
YPL029W
YBR129C
YAR002C-A
YMR158W
YNL058C
YGL133W
YJL090C
YBR017C
YOR355W
YJL068C
YNL061W
YGL161C
YLR312W-A
YOR383C
YGL002W
YGL235W
YKL170W
YKL203C
YDR457W
YJL208C
YJR139C
YDL104C
YBR192W
YEL015W
YER080W
YDR368W
YOR205C
YKL068W
YOR159C
YOR020C
YEL020W-A
YPR100W
YPR126C
YLR190W
YHR073W
YMR305C
YPR157W
YDR393W
YGR165W
YJR103W
YBR146W
YJR101W
YOR150W
YOR331C
YHL030W
YMR219W
YGL173C
YNL167C
YGR054W
YIL137C
YEL020C
YGR141W
YJL021C
YPR024W
YML112W
YNL213C
YGR082W
YER105C
YPR180W
YMR293C
YBR127C
YDR116C
YKL157W
YCR036W
YDR352W
YOL062C
YPL232W
YER023W
YDR284C
YOR089C
YJL004C
YOR232W
YCR003W
YHR059W
YPR125W
YFR024C
YKL169C
YNR035C
YHR099W
YBR243C
YDR261C
YML087C
YDL074C
YBR079C
YDL160C
YDR237W
YLR439W
YDL202W
YDL177C
YGL106W
YPR014C
YGR219W
YNL057W
YDR141C
YMR092C
YPL184C
YEL002C
YLR067C
YOR043W
YJR142W
YBL091C
YDL122W
YPR015C
YLR118C
YNL306W
YLR008C
YJR087W
YLL040C
YPR036W
YDR175C
YML069W
YDL185W
YPL105C
YNL083W
YHR074W
YGL236C
YOL017W
YGR068C
YOR334W
YIL022W
YPL119C
YFR006W
YOR245C
YLR068W
YCR071C
YDR493W
YGR220C
YLR338W
YOR336W
YMR304W
YLR007W
YPL210C
YDL107W
YPL249C
YDL175C
YMR267W
YNR020C
YIR022W
YKL152C
YKR078W
YML080W
YEL030W
YGL129C
YNL177C
YGR147C
YMR099C
YGL200C
YKL190W
YNL079C
YMR003W
YOR286W
YKL003C
YGL068W
YPL231W
YMR284W
YGR241C
YJL112W
YPL048W
YGL107C
YMR098C
YOL042W
YFR004W
YPL193W
YOR194C
YNL168C
YNL122C
YLR398C
YMR027W
YHR048W
YOL003C
YIL128W
YGR263C
YMR309C
YGR169C
YCL038C
YHL034C
YIL070C
YJL063C
YAL030W
YMR286W
YGL030W
YDL045W-A
YCR084C
YOR211C
YCR077C
YER085C
YPL225W
YPR045C
YOR200W
YMR157C
YGR076C
YNR052C
YER048C
YER172C
YPR011C
YGR171C
YGR216C
YMR287C
YJR086W
YBR037C
YMR304C-A
YLR292C
YNL288W
YJL180C
YGL232W
YNL059C
YNL307C

Group 16

YOL094C
YOL104C
YOL113W
YGL020C
YPL137C
YDR170W-A
YDL246C
YNL056W
YER146W
YIL012W
YER106W
YKL063C
YMR046C
YOR197W
YNL049C
YLR126C
YPL139C
YER001W
YKR015C
YOL095C
YBR177C
YBR295W
YMR214W
YHR005C-A
YKL053W
YOL091W
YDR088C
YKL052C
YKR018C
YKR093W
YOL108C
YLL028W
YML037C
YBR152W
YBR091C
YOR045W
YOR101W
YOL092W
YPL183W-A
YDR034W-B
YDR392W
YPR133W-A
YJL137C
YDR081C
YLR277C
YBL104C
YMR303C
YCL033C
YOR353C
YDL005C
YOL098C
YBR008C
YKR074W
YHR139C-A
YKR034W
YGR206W
YOL087C
YFL050C
YDR054C
YLR247C
YDR123C
YPR161C
YGR157W
YOR322C
YOL067C
YKL184W
YOL089C
YOR278W
YGL250W
YPL110C
YOL082W
YML100W
YJL076W
YGL253W
YJL214W
YDR279W
YKR076W
YEL004W
YPL230W
YIL101C
YOR317W
YCR066W
YKL062W
YGR052W
YGR130C
YDL129W
YFR043C
YMR090W
YDR512C
YGL121C
YBL076C
YLL019C
YPR117W
YGL245W
YLR258W
YDR074W
YKR063C
YHR207C
YGR077C
YPL017C
YLR097C
YEL011W
YKL051W
YCR053W
YDR162C
YOR016C
YML078W
YGR174C
YDR031W
YOL051W
YOL046C
YHR047C
YOR262W
YPL004C
YNL234W
YML070W
YGR248W
YDR533C
YPL025C
YDR286C
YDR227W
YGR134W
YJL005W
YBL061C
YPR095C
YKL085W
YLR270W
YPR021C
YIL155C
YCL040W
YMR105C
YJL014W
YNL023C
YDL203C
YNL321W
YPL087W
YBR265W
YNR002C
YFR011C
YKL026C
YCL058C
YGL054C
YKL192C
YGL006W
YBR275C
YDR216W
YGR094W
YHR016C
YBR263W
YOL097C
YPL014W
YBL068W
YDL085W
YJR136C
YOR260W
YJL017W
YKL015W
YDL199C
YLR335W
YBR169C
YDR118W
YML071C
YML128C
YML110C
YIR038C
YIL113W
YDR032C
YKL137W
YFL014W
YMR254C
YJL016W
YNL015W
YHR139C
YGR142W
YGR086C
YDL204W
YHR092C
YGL148W
YDR473C
YBL008W
YOL073C
YGR185C
YGR043C
YPL154C
YJL181W
YKL151C
YIL124W
YJR096W
YOR040W
YNL195C
YLR178C
YLR391W-A
YAL008W
YNR036C
YKR049C
YOL048C
YDL181W
YIL086C
YJL152W
YBR116C
YKL205W
YMR031C
YGR143W
YPL006W
YCR091W
YBR172C
YOR028C
YPL161C
YKL035W
YHR044C
YOR152C
YIR037W
YER035W
YKL067W
YPR098C
YHR087W
YER097W
YPR146C
YHR080C
YPR025C
YOL053W
YOR134W
YOR161C
YDR001C
YCR054C
YDR341C
YGR013W
YML088W
YML074C
YER054C
YNL160W
YGR222W
YGR201C
YNL194C
YKL142W
YDR453C
YDR100W
YDL130W-A
YMR007W
YGR008C
YLR252W
YKL036C
YLR331C
YOR086C
YKL150W
YDR300C
YLR070C
YOR076C
YBR001C
YJR110W
YNL115C
YOL153C
YPR091C
YPR160W
YDR055W
YKL162C
YNL055C
YGR042W
YOL047C
YGL037C
YBR117C
YMR170C
YPR184W
YJL042W
YAL061W
YFR014C
YDL143W
YCR065W
YGR088W
YDL021W
YDR096W
YOL096C
YHR185C
YDL087C
YGR153W
YPR149W
YMR148W
YPL223C
YER121W
YLR216C
YGL043W
YOR121C
YGR061C
YKL179C
YER095W
YIL136W
YFL030W
YOR176W
YLL031C
YBR241C
YLR224W
YMR197C
YDL018C
YDL046W
YJL161W
YER150W
YGR102C
YJL003W
YOL085C
YMR153W
YDR343C
YDR342C
YPR026W
YLR096W
YHR096C
YBR286W
YGR071C
YNL274C
YPL123C
YGR003W
YDR369C
YDL222C
YJL185C
YEL019C
YDR179W-A
YPL013C
YJR085C
YCL035C
YPL186C
YJL210W
YDL173W
YLR332W
YMR169C
YMR244C-A
YDL171C
YGR070W
YHR020W
YMR177W
YLR381W
YNL221C
YNL095C
YGR019W
YIL160C
YMR272C
YKL100C
YGL162W
YLR323C
YPR113W
YBR052C
YOR215C
YNR014W
YKL066W
YBR285W
YLR251W
YDL172C
YMR196W
YMR128W
YMR301C
YJR003C
YMR250W
YHR086W
YHR198C
YPR155C
YEL006W
YMR187C
YGR044C
YER168C
YOR173W
YKL168C
YDR390C
YDR148C
YDR292C
YOR386W
YDL049C
YNL305C
YOR289W
YNL200C
YBR230C
YDR070C
YBL062W
YOL053C-A
YOR207C
YGL071W
YJR132W
YAL060W
YKR019C
YJR005W
YGR256W
YKL072W
YOR178C
YHR097C
YDL223C
YBR101C
YKL091C
YCR004C
YLR201C
YDR486C
YLR390W
YMR031W-A
YDR079W
YOL151W
YDL019C
YLR410W
YCR030C
YJR046W
YJL164C
YGR194C
YOL084W
YOR374W
YBR126C
YKL033W
YCR011C
YHR104W
YGR053C
YFR057W
YMR175W
YLL020C
YMR251W-A
YKL163W
YHR009C
YDR052C
YPL174C
YHR057C
YCR046C
YDR138W
YMR211W
YOL130W
YPL121C
YNL172W
YPR052C
YDR049W
YPR060C
YNR015W
YPL212C
YLR263W
YBL046W
YGR167W
YKL097W-A
YLR115W
YGR213C
YML099C
YJL041W
YER070W
YFL017C
YHL038C
YJL047C
YNL218W
YGR124W
YPR019W
YPR166C
YJR034W
YPR145W
YDR037W
YBR131W
YDR257C
YER062C
YER177W
YJL206C-A
YBR097W
YCL029C
YLR043C
YDR155C
YKR065C
YER071C
YMR174C
YDR406W
YPR049C
YPR055W

Group 17

YAR064W
YJR121W
YDR178W
YBR039W
YBL045C
YKL016C
YHR174W
YOR142W
YML002W
YDR050C
YGL187C
YDL004W
YDR501W
YIL001W
YPL075W
YPL078C
YPL107W
YPR191W
YJL166W
YLR395C
YGR046W
YLR168C
YJR120W
YGR254W
YLR294C
YDR298C
YBL100C
YOL063C
YJL102W
YJR077C
YPR020W
YDR322C-A
YPL271W
YGL188C
YLL041C
YDL067C
YJL103C
YML120C
