# Supplementary material for: Mapping gene expression quantitative trait loci by singular value decomposition and independent component analysis
Source: BMC Bioinformatics. 2008 May 20;9:244. doi: 10.1186/1471-2105-9-244 (PMC2424053; doi:10.1186/1471-2105-9-244)
Supplement: Additional file 2 — Eigentrait composition. List of all transcripts that are significantly correlated with each of the top 20 eigentraits. [file 1471-2105-9-244-S2.txt]

List of all genes that are significantly correlated with a specific eigentrait.

EigenTrait 1

YFR017C
YLR356W
YHL021C
YMR181C
YJL050W
YGL121C
YIR016W
YJL141C
YJL010C
YNL115C
YPR184W
YER079W
YPL247C
YOR243C
YKR049C
YMR250W
YKL021C
YBR126C
YPL123C
YOR289W
YPR026W
YEL055C
YPL154C
YER006W
YNL292W
YDR171W
YBR169C
YDR001C
YHR170W
YOR340C
YDL085W
YLR449W
YLR197W
YAL034C
YGR088W
YMR090W
YEL011W
YLR177W
YNL200C
YPL086C
YOR224C
YLR060W
YMR261C
YCL035C
YAL036C
YBR214W
YNL132W
YGR070W
YLR178C
YLR270W
YOL041C
YKR060W
YGL078C
YBR241C
YJR096W
YKL151C
YDR391C
YNL151C
YGR264C
YLR375W
YPL219W
YGR128C
YGR103W
YDR070C
YNL207W
YJR002W
YOR310C
YGL037C
YER150W
YKR076W
YDL060W
YOL153C
YJR070C
YER053C
YFL030W
YMR105C
YLR196W
YPR110C
YCR091W
YGR019W
YHR068W
YOR309C
YDR324C
YDR077W
YDL130W-A
YOR168W
YGR123C
YDL206W
YDR165W
YKL078W
YDR060W
YHR075C
YJR064W
YDR429C
YHR195W
YLR251W
YPL211W
YIL077C
YGL111W
YDR395W
YHR169W
YPR118W
YDL199C
YJL079C
YDR204W
YKL091C
YGR145W
YGR211W
YOL022C
YCR057C
YLR028C
YPR160W
YIL155C
YJL148W
YIL136W
YMR139W
YBR149W
YLR017W
YOL053C-A
YNL248C
YKL143W
YLL008W
YDR043C
YJL190C
YLL019C
YLR175W
YPR163C
YMR229C
YER126C
YJL011C
YBR147W
YGL156W
YPL126W
YDL148C
YKR092C
YGR187C
YMR196W
YDL051W
YNR038W
YML100W
YOR169C
YDR101C
YOR095C
YOR001W
YKL103C
YLR198C
YDR152W
YHR104W
YKL181W
YDL072C
YJL057C
YDR074W
YDL204W
YPL146C
YGL248W
YKL009W
YCR016W
YNL182C
YHL039W
YJL098W
YDR300C
YLR249W
YHR052W
YMR195W
YPL012W
YLL011W
YLR186W
YOR091W
YKR081C
YPR155C
YJL163C
YGL171W
YMR169C
YNL247W
YPL043W
YLR222C
YKR058W
YKL191W
YNL061W
YCL059C
YDL063C
YKR079C
YER054C
YHR196W
YML128C
YBR001C
YPL230W
YGR177C
YGR043C
YPR190C
YMR056C
YIL110W
YDR032C
YLR146C
YOR144C
YNL022C
YIL113W
YGR245C
YJL014W
YGR248W
YLR129W
YDL050C
YIL069C
YMR197C
YLR152C
YER074W
YNL305C
YKR025W
YNL174W
YJL074C
YPL087W
YOR086C
YAR008W
YOR294W
YMR271C
YDL021W
YER178W
YJL070C
YFL002C
YGR162W
YJL109C
YKL129C
YFL039C
YNL141W
YPL239W
YBR269C
YIL101C
YMR217W
YPL222W
YOR146W
YDR525W-A
YHR097C
YBL039C
YOR361C
YAL035W
YER127W
YPL183C
YGR282C
YOR096W
YBR155W
YKL014C
YMR170C
YGR200C
YLR401C
YOL083W
YPL217C
YIL017C
YKL081W
YDR453C
YNL160W
YHR065C
YLL039C
YNL232W
YHR089C
YER035W
YAL061W
YGR083C
YPL093W
YHL027W
YLR201C
YJR043C
YJR041C
YJL125C
YPL177C
YPL263C
YDL223C
YOR228C
YDL215C
YDR184C
YDR306C
YOR155C
YIR038C
YDL201W
YJL033W
YBR247C
YOR206W
YLR276C
YDR059C
YER158C
YLL034C
YMR297W
YOL144W
YDR361C
YEL026W
YLR345W
YPL018W
YNL195C
YOR134W
YLR103C
YPR018W
YOR121C
YHL011C
YGL120C
YGR127W
YNL256W
YJL161W
YKL042W
YGR194C
YPR144C
YOR341W
YKL065C
YKL083W
YMR291W
YDR144C
YGL099W
YCR087W
YLR106C
YOR185C
YOL124C
YIL091C
YGR244C
YKL113C
YGL211W
YOR272W
YER039C
YPL004C
YPR010C
YIL042C
YMR251W-A
YJR124C
YOR215C
YLR435W
YGR283C
YLR015W
YCR072C
YOL010W
YDL023C
YGR255C
YER049W
YKL082C
YEL054C
YCR079W
YGR130C
YJL111W
YDL222C
YOL097C
YPL079W
YML070W
YHR149C
YOR234C
YHR081W
YMR252C
YLR241W
YDR083W
YNL116W
YDR436W
YMR053C
YER037W
YLR409C
YLR009W
YBR286W
YEL060C
YKL142W
YHR128W
YPL237W
YPR136C
YNL223W
YNL274C
YLR391W-A
YIL019W
YIR012W
YER110C
YOL129W
YDR401W
YGR173W
YBR139W
YDR096W
YGR143W
YDR211W
YKR024C
YDL151C
YGR210C
YMR093W
YPR112C
YNL162W
YDR399W
YOR347C
YDR465C
YDR312W
YMR025W
YDR513W
YBL087C
YIL099W
YML072C
YLR400W
YDR474C
YPR075C
YOR122C
YOR260W
YHR148W
YOL116W
YDR091C
YPR041W
YPL165C
YPL223C
YMR290C
YJL066C
YNR002C
YKR009C
YCL040W
YLR312C
YHL001W
YGL058W
YAL025C
YOL139C
YHR016C
YDR025W
YMR020W
YFL042C
YJR085C
YDL031W
YNL096C
YPL166W
YER082C
YLR432W
YPR127W
YIL127C
YOL085C
YOL093W
YGR201C
YLR325C
YLR252W
YCL054W
YJR003C
YDL110C
YFL023W
YDR120C
YGR045C
YKR026C
YJL132W
YOR021C
YBR117C
YHR088W
YLR258W
YDR417C
YKR066C
YMR322C
YDL025C
YJL122W
YKL035W
YBR191W
YER025W
YOL127W
YDL143W
YCR030C
YMR239C
YBL078C
YGR066C
YNR054C
YLR063W
YPR169W
YPL122C
YDL024C
YOR094W
YPL197C
YMR041C
YBR186W
YER020W
YDR479C
YHR080C
YBL004W
YDR178W
YLR336C
YDL036C
YDL112W
YOR277C
YDR411C
YPR003C
YOL125W
YOR137C
YIL107C
YNL055C
YPR115W
YDL061C
YOR214C
YLR048W
YOL052C
YHR127W
YPL030W
YNL075W
YOL115W
YLL020C
YOL123W
YJL210W
YNL301C
YDR450W
YGR008C
YIL142W
YEL042W
YLR406C
YNL011C
YJR072C
YHR138C
YCR011C
YDR190C
YJL069C
YNL113W
YNL308C
YDR023W
YLR264W
YNL023C
YLR068W
YNL208W
YJL164C
YOR293W
YLR167W
YCL038C
YOR046C
YNL159C
YHR087W
YLR322W
YIR026C
YJR094W-A
YJR063W
YAL028W
YDR021W
YOR369C
YHR085W
YCR068W
YBR230C
YDR358W
YBR056W
YOR178C
YDR275W
YKR067W
YIL125W
YDL022W
YOL142W
YIL021W
YNL157W
YGL006W
YOR210W
YGR158C
YPL203W
YOL048C
YOL120C
YHR010W
YCR069W
YML004C
YDL027C
YKL026C
YPL243W
YLR397C
YNL194C
YHR069C
YDL188C
YNL110C
YOR233W
YHR197W
YPR060C
YBR181C
YPL044C
YLL023C
YGR280C
YDL208W
YKL163W
YMR315W
YLR344W
YBL064C
YGR095C
YOR120W
YPL143W
YOR374W
YML056C
YBR267W
YGR140W
YHR154W
YAR019C
YPR149W
YPL006W
YPL206C
YIL160C
YDL136W
YJL009W
YDR535C
YNL302C
YPL226W
YDL106C
YHR017W
YOR098C
YNL064C
YGR053C
YJL116C
YJR007W
YLR076C
YGR209C
YOR245C
YHR175W
YER117W
YMR148W
YKL154W
YKL100C
YOR312C
YHR141C
YKL168C
YOL117W
YNL291C
YGR086C
YNR047W
YPL220W
YDR255C
YBR271W
YHR167W
YJR008W
YOR207C
YLR436C
YML121W
YLR246W
YAL031C
YPL081W
YDL238C
YER067W
YGR159C
YAL059W
YPL017C
YMR191W
YJL017W
YIL096C
YGR090W
YHR143W-A
YLR174W
YDR530C
YBL049W
YPL161C
YLR250W
YDR180W
YKL172W
YKL125W
YJL083W
YBR280C
YMR110C
YJL159W
YKL141W
YNL290W
YLR287C
YDL169C
YOR295W
YLR384C
YNL265C
YJL006C
YKL144C
YGR160W
YDL213C
YGR085C
YGL246C
YOR048C
YDR382W
YMR304W
YHR194W
YLL029W
YOR136W
YIL133C
YDR003W
YLR388W
YGL097W
YMR251W
YML060W
YDR172W
YDR121W
YMR309C
YPL068C
YOL073C
YBL054W
YDR055W
YFR043C
YKL064W
YOR220W
YOR167C
YOR018W
YOR100C
YGR237C
YOR287C
YPL207W
YHR129C
YLR164W
YNR014W
YMR260C
YBR089W
YGL206C
YHR064C
YGR176W
YLR297W
YJL144W
YMR310C
YMR152W
YEL005C
YHR189W
YLR220W
YOR004W
YIL124W
YMR258C
YDR299W
YGR281W
YFR001W
YKL036C
YOR242C
YBL101C
YLR323C
YKL006W
YDR293C
YHR030C
YDR365C
YGL123W
YGL076C
YKR089C
YGR250C
YNL293W
YMR173W-A
YER033C
YPL186C
YDR085C
YBR025C
YGR152C
YNR046W
YDL153C
YOL077C
YBL028C
YDL064W
YJL068C
YIL148W
YNR003C
YDL074C
YDL191W
YNL217W
YDR018C
YDR533C
YJL052W
YPR117W
YDR379W
YLR285W
YCR043C
YLR120C
YDR398W
YNL227C
YLR257W
YMR253C
YMR290W-A
YGR272C
YPL221W
YJR059W
YAL015C
YBL024W
YPL270W
YHR120W
YNL082W
YHR096C
YLR061W
YLL044W
YGL050W
YKR059W
YAL019W
YJL191W
YMR226C
YGR034W
YOR052C
YJL136C
YLL026W
YER036C
YJL145W
YDR097C
YML118W
YJL185C
YER056C-A
YGL141W
YHL032C
YPR143W
YNR053C
YFR047C
YBR114W
YBR266C
YDL229W
YGR046W
YML120C
YOR047C
YGL059W
YLR248W
YMR179W
YKR094C
YMR174C
YKL124W
YFL018C
YDL234C
YOR276W
YHL013C
YGR109C
YJL021C
YDR202C
YJR019C
YGL029W
YLR290C
YJL155C
YGR214W
YNL188W
YDR344C
YBR079C
YOR142W
YKL121W
YGL016W
YHR070W
YMR269W
YLR350W
YJR069C
YGR052W
YLR006C
YER041W
YGR285C
YGL102C
YOR145C
YPR098C
YER131W
YOR308C
YNL114C
YGL087C
YPL090C
YOR113W
YPR154W
YGR265W
YNL190W
YAR073W
YLR383W
YOL032W
YBR189W
YGR007W
YLR125W
YBR006W
YPR079W
YPR043W
YJR065C
YOR391C
YDR122W
YDL137W
YLR080W
YDR449C
YLL040C
YOR217W
YAR075W
YPL101W
YBR046C
YIL146C
YLL045C
YER007C-A
YJR125C
YFL014W
YDL046W
YKL188C
YML042W
YKL156W
YAL003W
YHR021C
YNL092W
YPL210C
YDR505C
YDR504C
YKL094W
YLR333C
YGL170C
YHR139C
YER180C
YMR272C
YDR245W
YOR135C
YDR339C
YMR185W
YLR327C
YKR056W
YDL048C
YBR084W
YIR017C
YGL045W
YBR142W
YDR212W
YPL175W
YNL008C
YPR016C
YNL037C
YLR405W
YLR291C
YKL034W
YDL091C
YLR093C
YOL081W
YGL147C
YLR454W
YAL054C
YGR003W
YNL255C
YGR257C
YDR254W
YPL238C
YGR149W
YNL242W
YER103W
YKL157W
YBR048W
YLR143W
YGL038C
YPL159C
YFR014C
YOL130W
YLR115W
YLR419W
YBR154C
YIL020C
YOR040W
YDL062W
YLR149C
YGR067C
YPL135W
YBR300C
YDR198C
YBR072W
YML080W
YLR351C
YBR034C
YLR062C
YMR302C
YHR153C
YMR136W
YDR321W
YIL108W
YNL003C
YJL168C
YBR052C
YMR030W
YPL249C-A
YIL034C
YNL119W
YIL009W
YIL104C
YGL197W
YLR335W
YPL003W
YNL321W
YMR278W
YIR007W
YFR053C
YGR151C
YPL198W
YLR299W
YGL135W
YLR051C
YDR272W
YDL150W
YMR173W
YER042W
YGL247W
YFR015C
YOL121C
YLL022C
YAL060W
YIL052C
YGR276C
YJR123W
YGR256W
YER062C
YOL055C
YOR152C
YJL084C
YDR454C
YGR163W
YIL033C
YPL224C
YLR293C
YOR044W
YGL146C
YPR102C
YOL109W
YBR054W
YGL031C
YCR087C-A
YNL183C
YGR027C
YDL167C
YDR148C
YDL134C
YDR496C
YML029W
YGL023C
YOR252W
YKR078W
YMR200W
YDR414C
YHR160C
YOR132W
YGL030W
YDL164C
YPL031C
YPR083W
YPR159W
YGR044C
YLL041C
YJL208C
YMR081C
YBR061C
YPR030W
YGR091W
YBR087W
YGL192W
YLL061W
YHR171W
YCR004C
YBR053C
YIL150C
YPL158C
YDL003W
YLL027W
YGL003C
YBL068W
YIL055C
YLR304C
YJL189W
YDL113C
YER168C
YOL084W
YPR175W
YPR056W
YPL109C
YNL015W
YOL013C
YBR285W
YNR001C
YOR116C
YLR321C
YER118C
YDR064W
YKL146W
YJL008C
YDR240C
YJR068W
YNL125C
YPL084W
YHL033C
YCL043C
YER148W
YBR137W
YLR287C-A
YHR204W
YDR452W
YDL130W
YDL211C
YCR051W
YML125C
YDR279W
YHL036W
YGR014W
YPR104C
YBL099W
YJL061W
YPR044C
YOR118W
YIL006W
YNL093W
YBL102W
YGR041W
YMR259C
YOR186W
YDL014W
YER038C
YFR022W
YOR063W
YML018C
YER009W
YER156C
YLR183C
YBL018C
YKL180W
YMR313C
YLL001W
YPL229W
YMR230W
YOR264W
YGL189C
YER057C
YIL156W
YNL002C
YPR137W
YGR161C
YHR036W
YJR132W
YML026C
YIL132C
YNL068C
YPL054W
YOR119C
YER175C
YDR076W
YFR005C
YER171W
YHR117W
YDR486C
YPL157W
YGL122C
YGR035C
YER107C
YJL124C
YOR002W
YJL177W
YKL013C
YKL217W
YGR100W
YMR194W
YJR118C
YKL020C
YPL100W
YLR372W
YKR033C
YGR141W
YBL009W
YNL165W
YDL040C
YDL184C
YKL085W
YML109W
YIR014W
YGR279C
YLR219W
YDR526C
YIL097W
YLR119W
YJL076W
YNR058W
YGR208W
YBR244W
YCR047C
YBR121C
YER097W
YDR013W
YML073C
YOR386W
YOR006C
YOR195W
YGR104C
YBL035C
YLL062C
YPL264C
YMR054W
YNR009W
YKL023W
YOR359W
YJR151C
YGR262C
YGR178C
YDR052C
YPL176C
YGL227W
YGR077C
YPL131W
YMR206W
YER102W
YHL007C
YHL012W
YIL038C
YJL152W
YML024W
YFL001W
YNL067W
YMR165C
YDR447C
YPR088C
YMR049C
YLR425W
YGR054W
YKL162C
YPR091C
YNR067C
YBR187W
YDR110W
YBL072C
YMR311C
YMR107W
YCL031C
YNR056C
YHL015W
YDR069C
YML057W
YJL126W
YGR004W
YNL071W
YKL038W
YLR367W
YPL280W
YDR387C
YNL166C
YEL013W
YOR056C
YPL235W
YLR075W
YMR244C-A
YHL031C
YNL178W
YDR500C
YPR148C
YHR112C
YNL299W
YLR240W
YAL020C
YGR102C
YNR051C
YDL083C
YLR224W
YMR140W
YJR055W
YIL087C
YFL031W
YCL050C
YML117W
YDR143C
YAL056W
YEL063C
YDL214C
YCR023C
YCR035C
YPL208W
YDR107C
YLL032C
YML063W
YKL150W
YMR175W
YLR328W
YPL255W
YGL253W
YPR076W
YJR147W
YNL173C
YBR277C
YBR105C
YBR084C-A
YIR018W
YMR279C
YLR212C
YGL139W
YOL053W
YLR108C
YOR054C
YML082W
YJL053W
YFR057W
YPL142C
YKR096W
YNL087W
YJR076C
YBR148W
YKR031C
YOR172W
YOR292C
YLR074C
YNL102W
YOR080W
YHR100C
YKL093W
YGR148C
YGL113W
YGR080W
YKL139W
YDL157C
YLR185W
YFR049W
YPL227C
YLL004W
YML012W
YLR272C
YKL068W
YIL036W
YIR037W
YMR131C
YFR032C-A
YGL237C
YKL024C
YJR130C
YML058W
YDR024W
YBR212W
YDR161W
YIL088C
YFL020C
YBR088C
YOR031W
YNL239W
YGR228W
YBR097W
YNL241C
YDR118W
YGR118W
YGL114W
YMR143W
YKL123W
YGR093W
YOR208W
YOL110W
YCL022C
YJL005W
YLR018C
YDR227W
YIL064W
YGR065C
YFL029C
YDL078C
YMR127C
YCR073W-A
YLR001C
YJL195C
YDL219W
YLR441C
YJL137C
YGR099W
YHR198C
YMR254C
YDL007W
YMR262W
YHR006W
YBL048W
YDR527W
YGL199C
YGR028W
YDR346C
YPL153C
YIL111W
YMR142C
YGL208W
YDR137W
YIL112W
YJL067W
YLR172C
YAL033W
YNL066W
YPR038W
YLR414C
YOR176W
YPR140W
YDR186C
YDR045C
YOR138C
YNL218W
YBR245C
YKR100C
YIL149C
YPR069C
YOR230W
YCL037C
YDR385W
YDR002W
YGR284C
YHR033W
YPL038W
YOL061W
YOR035C
YMR029C
YDR019C
YMR135C
YHR071W
YJL080C
YHL025W
YAL044C
YGR107W
YOR188W
YML054C
YDR251W
YDR169C
YOR154W
YLR118C
YIL008W
YFR031C-A
YDR343C
YGR243W
YJR067C
YDL166C
YHL043W
YCL025C
YOR250C
YHR041C
YJR056C
YGL202W
YGL243W
YML110C
YNR012W
YOL056W
YOL016C
YDR433W
YDR342C
YCL061C
YHR193C
YOL080C
YLR022C
YMR184W
YDL058W
YDR228C
YKL193C
YLR353W
YNL313C
YKL110C
YIR034C
YBR111C
YLR181C
YPL092W
YNL109W
YGR170W
YIL152W
YMR233W
YJR121W
YOR348C
YLR099C
YER034W
YOR071C
YPR012W
YBR225W
YDL129W
YBL077W
YOL102C
YGR105W
YDR258C
YNL320W
YLR269C
YNL164C
YNL327W
YDR440W
YHR028C
YGR295C
YMR155W
YHR133C
YGL104C
YMR294W
YMR102C
YJR145C
YGL186C
YGL103W
YER115C
YEL022W
YHR216W
YDR099W
YPR181C
YHR184W
YLR352W
YDR355C
YJL183W
YKL205W
YJL103C
YER069W
YLR311C
YER077C
YNL163C
YDR034C
YDR049W
YPR172W
YOR059C
YOL054W
YPL134C
YBL030C
YDR512C
YML065W
YER136W
YOR036W
YKL224C
YGL219C
YKL084W
YGR288W
YNL281W
YFR028C
YMR040W
YDR179W-A
YNL336W
YBR069C
YFL045C
YGL180W
YNL120C
YAR002W
YKL133C
YJR097W
YCR031C
YDL203C
YML021C
YEL018W
YMR212C
YPR162C
YDL144C
YNR057C
YOR115C
YBR150C
YDR397C
YDR287W
YCL052C
YKR063C
YER040W
YDR303C
YGL070C
YKL147C
YDL248W
YNL303W
YDR499W
YDR471W
YOL030W
YMR031W-A
YDL030W
YNR076W
YLR192C
YOR320C
YJR032W
YOL039W
YDR058C
YER130C
YDL133C-A
YEL009C
YBL053W
YOL161C
YDL241W
YBL027W
YGR195W
YDR031W
YNR018W
YGL126W
YGR155W
YGL125W
YOR042W
YGR023W
YMR132C
YNL001W
YDL146W
YDR105C
YPL037C
YOL140W
YJL060W
YLR340W
YHR008C
YFR045W
YER018C
YBL092W
YMR121C
YOR384W
YER179W
YLR128W
YKR042W
YOR342C
YOR328W
YER088C
YJR129C
YMR312W
YOR028C
YBL100C
YML079W
YGR005C
YNL149C
YKL192C
YNL117W
YHR037W
YDL124W
YHR176W
YDR026C
YGL079W
YLR371W
YBR049C
YAL047C
YLL006W
YHR018C
YER151C
YFR002W
YKL189W
YAL026C
YDR053W
YNL112W
YOR125C
YGR125W
YBL071C
YMR103C
YDL237W
YAL012W
YIL010W
YLR289W
YBR143C
YBR036C
YHR199C
YMR076C
YGL176C
YPL181W
YNL045W
YPL119C
YBR194W
YJL209W
YCL049C
YCR013C
YFR025C
YDL185W
YHR191C
YHR108W
YMR031C
YPL150W
YBR203W
YMR114C
YDL235C
YNL078W
YMR189W
YMR087W
YEL012W
YPR183W
YPL015C
YNL181W
YMR086W
YER146W
YCL033C
YHR180W
YJR127C
YFR037C
YDL066W
YCR075C
YNL322C
YLR262C-A
YFL003C
YDR111C
YJL173C
YPR133C
YHL028W
YBR256C
YLR423C
YNR055C
YDR298C
YDL054C
YLR370C
YDR266C
YLR271W
YLR045C
YCR086W
YPR081C
YDL163W
YPL262W
YMR061W
YPL069C
YER043C
YLL035W
YLL016W
YGR287C
YIL154C
YPL032C
YHR159W
YLR027C
YLR127C
YPL250C
YHR074W
YHR150W
YOR329C
YML043C
YKL097W-A
YDL158C
YJR161C
YGR229C
YNL233W
YKL045W
YOR130C
YAL008W
YER101C
YPL106C
YDR232W
YDR475C
YNL234W
YLR207W
YER149C
YOR139C
YJR120W
YMR141C
YLR342W
YNL100W
YDL186W
YPR165W
YDR125C
YJR062C
YOR256C
YMR119W
YLR206W
YPR062W
YJL172W
YBR145W
YDL111C
YFL032W
YCL008C
YDR112W
YDR230W
YDL183C
YLR010C
YPL271W
YOR062C
YJR080C
YPL168W
YPR097W
YLR096W
YBL051C
YCR054C
YPR021C
YML132W
YLL021W
YGL190C
YAL048C
YNL244C
YOR358W
YDR075W
YPR193C
YJR025C
YIL045W
YIR025W
YGR182C
YOR070C
YDR149C
YOR143C
YDR388W
YNR006W
YOR288C
YIR015W
YLR070C
YDR284C
YLR255C
YOR227W
YDL116W
YHR020W
YHL008C
YJR036C
YDL122W
YLR347C
YJL188C
YKL056C
YKL062W
YFL058W
YIL018W
YPL048W
YDR063W
YDR173C
YDR331W
YDR464W
YKR101W
YFL022C
YGL119W
YNL121C
YGL250W
YOL119C
YEL025C
YDR458C
YHL019C
YGL179C
YOR285W
YHR013C
YOR078W
YML113W
YFL021W
YMR023C
YOR055W
YNR035C
YLR277C
YGL238W
YMR055C
YBL033C
YOL096C
YMR193C-A
YJR095W
YGL127C
YBR116C
YJR073C
YJL138C
YGR267C
YGR221C
YGL083W
YOR388C
YOL145C
YKL066W
YOR281C
YMR232W
YPR192W
YEL020C
YER084W
YDR368W
YKL016C
YGL117W
YIL122W
YDL019C
YKL039W
YGR081C
YDR210W
YDL224C
YDL121C
YIL078W
YAL030W
YLR460C
YIL050W
YDR412W
YHR062C
YLR461W
YBL076C
YOL098C
YDL035C
YNL282W
YNL123W
YIR041W
YBL062W
YEL019C
YGR033C
YML096W
YNL104C
YNL312W
YBR043C
YDR160W
YNL127W
YNL304W
YDL082W
YBL052C
YNL191W
YGL028C
YPR119W
YJR031C
YGR258C
YFL028C
YDR146C
YDR466W
YJL025W
YPL178W
YNL262W
YOR123C
YJR020W
YBR064W
YPR017C
YBR252W
YHR086W
YOL071W
YJL088W
YBR287W
YJL100W
YOR315W
YFL062W
YDL194W
YNR021W
YML008C
YDR537C
YBL014C
YLR083C
YCL009C
YEL040W
YOR253W
YCR083W
YMR235C
YGR270W
YGR032W
YJL082W
YHR066W
YOR106W
YPR093C
YEL047C
YPL275W
YLR433C
YKR023W
YPR185W
YIL095W
YMR092C
YBL036C
YBR141C
YMR172C-A
YDR416W
YJR157W
YOL063C
YDR406W
YDR262W
YKR014C
YOL138C
YJR051W
YDR155C
YIR044C
YHR203C
YMR021C
YBR246W
YDR292C
YLR042C
YDR189W
YKL105C
YIL056W
YKL040C
YLR315W
YMR027W
YLL012W
YPL233W
YGL213C
YPL258C
YPL108W
YOR313C
YHL014C
YER141W
YMR178W
YKL218C
YOR109W
YLR203C
YIR004W
YPL188W
YGR167W
YGR251W
YOR232W
YKL210W
YLR020C
YPL063W
YBR055C
YFL008W
YKR097W
YPL281C
YCL034W
YLL015W
YJR024C
YDR483W
YOL094C
YBL067C
YER087C-A
YNL085W
YJR115W
YLR223C
YIL026C
YER119C
YGL241W
YPR124W
YJR033C
YAL064W-B
YJL013C
YMR125W
YOR073W
YJR109C
YNR007C
YOL058W
YNL042W
YKL051W
YMR068W
YPL062W

EigenTrait 2

YEL071W
YOR108W
YGL148W
YPR145W
YCL030C
YMR108W
YOR184W
YER073W
YOL064C
YDR158W
YDR341C
YBR249C
YJR016C
YCR053W
YBR248C
YBR104W
YER055C
YDR354W
YDR035W
YHR208W
YOL119C
YNL104C
YBR047W
YJR109C
YDR037W
YGL117W
YER052C
YGR124W
YGR204W
YPR059C
YKL211C
YKR071C
YML116W
YLR117C
YKL106W
YIL116W
YBR256C
YMR094W
YJR111C
YKL029C
YOR337W
YMR096W
YPL250C
YDL170W
YOL058W
YFR055W
YMR062C
YHR029C
YKL120W
YKL072W
YIL003W
YBL103C
YER123W
YIR034C
YMR095C
YHR122W
YGL224C
YDR531W
YFR030W
YHR071W
YEL029C
YIL074C
YCR005C
YOR271C
YGL071W
YJL071W
YDR481C
YPR167C
YOL118C
YPL212C
YDL182W
YDL066W
YER175C
YPR048W
YLR027C
YDR408C
YOR316C
YPL160W
YNL311C
YLR355C
YHR162W
YOR203W
YLL051C
YJR148W
YJR130C
YHR018C
YGL162W
YGR094W
YNR069C
YOR130C
YCL009C
YGR061C
YLL018C
YJL213W
YNR027W
YDR127W
YDR080W
YNL221C
YOR323C
YGL009C
YER040W
YER024W
YMR097C
YOR226C
YOR221C
YOR262W
YDL054C
YNL036W
YDL198C
YBR145W
YDL131W
YJR046W
YGL026C
YER081W
YLR092W
YGR153W
YHR063C
YKL218C
YBR068C
YDR234W
YNL240C
YKL184W
YCL017C
YPL188W
YOR225W
YLR218C
YJL200C
YDR487C
YKR069W
YPL033C
YAR014C
YPR058W
YLR348C
YGL180W
YGR239C
YJR137C
YMR019W
YGL234W
YGR267C
YOR202W
YPL127C
YGL202W
YGL184C
YER061C
YDR349C
YIL094C
YLR267W
YLR089C
YGR185C
YGL215W
YDR242W
YOR303W
YER128W
YDL138W
YKR099W
YGL186C
YIL164C
YDR426C
YBR043C
YHR020W
YNL131W
YIL165C
YJL087C
YHR025W
YMR300C
YMR215W
YCR065W
YPR166C
YIL056W
YEL046C
YIL118W
YGL125W
YNL229C
YLR451W
YGL062W
YHR113W
YDR249C
YCL001W
YOR176W
YLR034C
YER090W
YLL048C
YKL085W
YER069W
YJR110W
YDL049C
YKR036C
YOR371C
YPL092W
YPR086W
YER003C
YLR332W
YNL095C
YLR303W
YDR497C
YFR025C
YOL057W
YPR033C
YJL088W
YEL009C
YMR274C
YDR148C
YBR218C
YPR028W
YER026C
YNL129W
YPL058C
YER086W
YGL114W
YDR257C
YDR402C
YDR342C
YNR036C
YOR045W
YDR138W
YNL004W
YKL033W-A
YJR025C
YER170W
YDL181W
YMR321C
YDL230W
YNL275W
YNL277W
YDR343C
YOL140W
YGL059W
YGR097W
YDL175C
YHR103W
YGR122C-A
YDR034C
YHR006W
YGR013W
YHR137W
YKL114C
YHR086W
YGL077C
YDL057W
YER095W
YFL028C
YKR004C
YML127W
YBR012W-B
YKL066W
YFL017C
YBL061C
YBR007C
YDR111C
YIL117C
YML027W
YAL007C
YNL298W
YGL043W
YHR019C
YAL008W
YBL076C
YIR017C
YLR240W
YBR293W
YMR046C
YCR004C
YKL015W
YLR381W
YGR146C
YGL032C
YKR070W
YOR196C
YDR425W
YLR331C
YPL183W-A
YML076C
YEL069C
YHR009C
YOR127W
YOR160W
YBR035C
YMR038C
YPL273W
YOL012C
YML009C
YGL252C
YDR081C
YIL168W
YHR050W
YCR041W
YPR019W
YJL072C
YNL015W
YKR093W
YLR011W
YOR352W
YPL014W
YGL188C
YKL097W-A
YGR086C
YPR055W
YGR222W
YKL001C
YDR162C
YNR066C
YFL036W
YGL223C
YDR046C
YFL057C
YKR019C
YJL042W
YGR226C
YHR112C
YAL011W
YER070W
YMR046W-A
YCR046C
YOL059W
YIL079C
YLR154C
YGL065C
YHR057C
YDL243C
YGR154C
YPL265W
YKL096W
YDR473C
YOR044W
YHR092C
YGL115W
YHL020C
YLR359W
YGR288W
YHR101C
YDL172C
YJR118C
YER051W
YBR217W
YML085C
YLL027W
YBL005W-A
YPL139C
YDR090C
YMR307W
YCL026C-A
YGL054C
YDR501W
YGR167W
YJR146W
YJL089W
YBR294W
YHR214C-B
YKL137W
YOR099W
YIL046W
YJL214W
YER160C
YDR480W
YMR130W
YJR155W
YIL166C
YDR074W
YJR029W
YPR122W
YPL186C
YCR100C
YLR456W
YLR390W
YKR065C
YBR091C
YJL181W
YJL143W
YNR065C
YNR022C
YJR034W
YOL084W
YKR101W
YBR081C
YOL106W
YPR002W
YPL187W
YML100W
YCR032W
YNR006W
YGR174C
YGR029W
YCL018W
YFL014W
YDR170W-A
YJL037W
YDR186C
YIR005W
YMR306C-A
YLR368W
YPL110C
YFR011C
YJL158C
YCR018C-A
YDR126W
YOR288C
YOR166C
YJL222W
YGR008C
YPL181W
YML097C
YDL171C
YFL025C
YEL045C
YOL104C
YNL077W
YBR019C
YER185W
YIL092W
YMR254C
YIL047C
YAR015W
YJL005W
YKL100C
YNL276C
YKR064W
YLR302C
YER097W
YKL178C
YPL013C
YEL063C
YLR300W
YML128C
YPL135W
YMR158C-B
YEL065W
YKL067W
YPR002C-A
YGL089C
YKL062W
YDL073W
YMR187C
YGL068W
YLR131C
YDL042C
YIL124W
YIL145C
YMR045C
YPL264C
YML129C
YKL182W
YDR286C
YOR317W
YJR010W
YDR047W
YER045C
YJR039W
YIL147C
YMR120C
YGR096W
YJR117W
YCR097W-A
YLL031C
YKL150W
YMR012W
YML110C
YPL128C
YBL003C
YNL220W
YLR132C
YKL091C
YOL035C
YCL069W
YLR036C
YPR113W
YOR335C
YBL005W-B
YLL053C
YNR015W
YNR050C
YOL165C
YLR387C
YGR163W
YNR014W
YGR018C
YGR026W
YCR023C
YOR103C
YLR373C
YBR261C
YDR225W
YDR277C
YML045W
YKL128C
YOL103W
YJL016W
YBR236C
YHR083W
YPR100W
YOR161C
YBR259W
YER027C
YAR029W
YMR267W
YAL015C
YKL058W
YPL218W
YGL047W
YHR066W
YIL136W
YOR187W
YCL040W
YDL114W
YPR049C
YHR002W
YKR043C
YPR021C
YGL006W
YCL058C
YMR292W
YFR018C
YPR052C
YIL015W
YGR017W
YMR220W
YGL187C
YLR168C
YOR306C
YML070W
YOR375C
YHR047C
YGL020C
YJL137C
YDR300C
YHR046C
YER121W
YDL222C
YJL186W
YOR363C
YIL163C
YIL083C
YBR010W
YNL103W
YLR004C
YML011C
YDL173W
YMR087W
YOR367W
YMR272C
YMR192W
YHL045W
YNL228W
YCL067C
YKL036C
YDL018C
YIR038C
YBR166C
YGR092W
YML086C
YHL040C
YKL023W
YPR060C
YNL187W
YLR139C
YIR037W
YKL109W
YMR199W
YKR055W
YCR075C
YDL025C
YMR032W
YFR041C
YBR295W
YNL097C
YDR155C
YKL177W
YNL098C
YMR021C
YOL096C
YGR194C
YLR070C
YDR351W
YOR178C
YNL239W
YMR008C
YGL154C
YCR097W
YMR105C
YML099C
YDR390C
YPR001W
YGL200C
YNL306W
YFL026W
YCR081W
YHR124W
YML078W
YNR039C
YDR476C
YBL062W
YIL012W
YKL117W
YKR096W
YHR031C
YDL215C
YER183C
YJL062W
YHR166C
YJL127C
YNL206C

EigenTrait 3

YJR004C
YGL090W
YCL065W
YCR040W
YCL066W
YLR040C
YKL177W
YCR039C
YKL178C
YPL187W
YCR096C
YCR097W-A
YLR041W
YKL209C
YCL067C
YFL026W
YNL145W
YNL105W
YOR090C
YGL089C
YFL027C
YIL015W
YOR162C
YCR097W
YFL025C
YJL082W
YCR041W
YER138W-A
YER001W
YBL107W-A
YCR042C
YLR338W
YCL019W
YKR027W
YJR026W
YBR012W-A
YJR062C
YAR009C
YCL010C
YKL104C
YAR010C
YML131W
YMR050C
YHR098C
YGL032C
YFR021W
YJL150W
YMR003W
YFL002W-A
YLR225C
YDR461W
YML039W
YJR027W
YAL014C
YGR157W
YBL101W-B
YOR070C
YHR102W
YLR288C
YGR081C
YKL175W
YJR028W
YLR438C-A
YLR035C-A
YMR051C
YKR053C
YPR079W
YDL246C
YML045W
YML040W
YPR121W
YER138C
YDR034C-A
YGL035C
YOL107W
YER160C
YML013W
YHR178W
YCL018W
YGL095C
YNL172W
YOR182C
YLR262C-A
YOR128C
YGL258W
YJL122W
YPL231W
YNL255C
YNL049C
YPR002C-A
YER050C
YNL243W
YHR005C-A
YML013C-A
YPR005C
YCL036W
YOR336W
YHR047C
YMR308C
YNL030W
YDL081C
YPR044C
YDR170W-A
YGR160W
YMR214W
YLR058C
YJR039W
YML049C
YOR329C
YCR052W
YJR144W
YLR074C
YGL253W
YPL095C
YLR051C
YOR004W
YHR142W
YAL002W
YDR518W
YCR018C-A
YHR214C-B
YGR159C
YDR224C
YOR222W
YLR441C
YDL146W
YFL035C-A
YCR088W
YLR334C
YLR003C
YNL254C
YPL139C
YFR001W
YKL056C
YNL074C
YOL124C
YGL031C
YJR040W
YPL142C
YBR009C
YBL028C
YPL249C-A
YNL110C
YNL114C
YGL256W
YKL174C
YDL136W
YEL069C
YNL056W
YDR312W
YFR051C
YER131W
YOR278W
YHR155W
YML063W
YML088W
YDL191W
YER070W
YLR287C-A
YBL002W
YBR154C
YDR141C
YLR144C
YPL075W
YKL009W
YOL121C
YJL047C
YOR078W
YGR079W
YAR029W
YGL189C
YHR209W
YIL052C
YMR128W
YCL008C
YLR333C
YOL095C
YJL136C
YMR046C
YOL039W
YBR014C
YHR021C
YDL208W
YPR102C
YML068W
YOL065C
YKR056W
YOR143C
YAL025C
YDR447C
YML081C-A
YML024W
YLR086W
YMR256C
YLR405W
YPR154W

EigenTrait 4

YLR157C
YLR158C
YLR155C
YLR160C
YCL073C
YLR165C
YLR172C
YLR151C
YLR156W
YLR173W
YLR159W
YJL026W
YLR161W

EigenTrait 5

YKL073W
YOL031C
YGR266W
YKL165C
YGR040W
YOL076W
YJL153C
YGR191W
YLR132C
YJL073W
YJL034W
YOR338W
YDR528W
YPL074W
YKL051W
YNL169C
YER027C
YLR292C
YGL127C
YLR079W
YCL020W
YBR066C
YJR158W
YHR067W
YKR099W
YDR189W
YOR284W
YBL101W-A
YDR270W
YLR042C
YPL117C
YHR123W
YER087C-A
YDR519W
YHR143W
YOR288C
YNL327W
YJR011C

Eigentrait 6

YPL118W
YIL093C
YMR024W
YDL202W
YNL005C
YLR312W-A
YDR322W
YNL252C
YDR494W
YPL097W
YFL006W
YGL143C
YPL215W
YNL137C
YEL050C
YGR084C
YDR175C
YMR193W
YMR158W
YDR316W
YLR069C
YOR158W
YLR204W
YDR337W
YDL178W
YLR239C
YGL236C
YOR266W
YJL096W
YHR109W
YJL063C
YCR003W
YNL088W
YHR091C
YDR347W
YFR007W
YHR059W
YGL107C
YDR462W
YGR021W
YKL170W
YFL007W
YLR253W
YNR040W
YDR237W
YNL315C
YNL177C
YOR354C
YNL284C
YJR113C
YNR020C
YIL070C
YDR116C
YKR006C
YPL172C
YHR038W
YOL023W
YNL184C
YDR430C
YMR188C
YDR375C
YDR041W
YDR493W
YHR147C
YJR101W
YKL169C
YOL033W
YNL006W
YMR098C
YNL073W
YKL138C
YBL038W
YLR439W
YFR009W
YNL122C
YPL103C
YDR194C
YJR122W
YKL003C
YGL129C
YDL107W
YKL155C
YBL090W
YPR100W
YKL087C
YPL072W
YPL029W
YJR031C
YER182W
YER058W
YNL083W
YKL167C
YCR024C
YMR257C
YGR165W
YHL004W
YDL160C
YFL016C
YNL081C
YOR150W
YMR225C
YDR511W
YGL219C
YGR219W
YPL040C
YGR218W
YKL053C-A
YBR122C
YGR076C
YGL068W
YBR262C
YMR203W
YGR215W
YDR197W
YLR382C
YBR251W
YGL040C
YOR205C
YML050W
YLR008C
YER141W
YHR024C
YER050C
YMR157C
YNL045W
YGR082W
YJR138W
YML087C
YGL195W
YGL235W
YMR228W
YHL017W
YMR267W
YER011W
YIR021W
YNL052W
YNL262W
YLR259C
YHR003C
YBR282W
YPL104W
YER078C
YNR017W
YEL047C
YMR316W
YLR203C
YPR099C
YBR044C
YOL042W
YBR146W
YJL004C
YKL195W
YKR085C
YER017C
YNL306W
YMR023C
YIL157C
YPR125W
YEL020W-A
YJR102C
YOR065W
YBL080C
YHR116W
YOL071W
YDR393W
YMR282C
YKL194C
YHR011W
YBR120C
YPL173W
YGR132C
YML025C
YCR071C
YOR201C
YPL194W
YIL022W
YGR169C
YJL167W
YGL069C
YBR185C
YMR145C
YOR200W
YNL264C
YPL183W-A
YMR293C
YGR183C
YGR231C
YKR016W
YJR114W
YKL010C
YKL008C
YJL112W
YGR147C
YJL192C
YNL041C
YPL140C
YMR166C
YHL030W
YFR033C
YOR020C
YBR192W
YJR143C
YJL104W
YLR193C
YML009C
YNL111C
YGR062C
YGR220C
YPL260W
YPR047W
YMR286W
YLR038C
YJL180C
YDL045W-A
YBR067C
YJL002C
YHR051W
YKL207W
YOL026C
YPL184C
YGR028W
YGR150C
YGR026W
YOL086C
YHR198C
YMR002W
YLR168C
YPL073C
YJR080C
YML129C
YHR099W
YOR286W
YOL045W
YDR153C
YOR211C
YGR182C
YDR457W
YJL208C
YOR355W
YOR175C
YPR024W
YML103C
YNR052C
YIL115C
YNL168C
YMR089C
YLR102C
YOR164C
YML120C
YLR205C
YKR046C
YCR049C
YPR189W
YGR171C
YGR025W
YJL046W
YDR405W
YCL056C
YAL039C
YPR011C
YLL009C
YGR141W
YHR039C-B
YDR322C-A
YCR024C-A
YER172C
YDR261C
YMR302C
YER114C
YBR127C
YPR088C
YKL137W
YPR067W
YGL173C
YPR150W
YHR181W
YCR046C
YMR303C
YCR048W
YER085C
YMR287C
YEL003W
YEL024W
YJL206C
YGR202C
YDR296W
YMR283C
YDL217C
YOR064C
YOR016C
YGR054W
YAL027W
YJR103W
YJR048W
YDR107C
YOR037W
YNR045W
YEL039C
YJL062W
YGR058W
YHR061C
YBR037C
YOL002C
YOR103C
YPL259C
YDR348C
YNL123W
YDR114C
YPR126C
YNL213C
YLR209C
YIL066C
YHR026W
YML054C
YER077C
YJL048C
YLR210W
YOR034C
YPL105C
YEL001C
YJL039C
YLR067C
YPR107C
YMR323W
YGL191W
YHR005C-A
YLR065C
YOR102W
YJL054W
YOL027C
YNL004W
YOR159C
YGL064C
YDR213W
YNL330C
YPR045C
YJL131C
YKL152C
YMR070W
YOL020W
YGR181W
YDL058W
YHR168W
YBR003W
YPL249C
YOL003C
YNL229C
YGL109W
YDR477W
YDR524C
YML112W
YNL100W
YDR222W
YCL063W
YPL213W
YGL251C
YPL063W
YPL013C
YHL038C
YNL043C
YKL149C
YJL059W
YOR017W
YHR133C
YHR048W
YKL140W

Eigentrait 7

YNL078W
YCL055W
YNR044W
YHR005C
YIR044C
YJL157C
YBR158W
YER108C
YPR106W
YLR452C
YKL132C
YHL003C
YGL028C
YOR179C
YIR043C
YHL048W
YAL040C
YOR343C
YCR009C
YOR377W
YNL201C
YDL248W
YCL027W
YJR161C
YER004W
YER124C
YHR143W
YMR285C
YDR156W
YBR132C
YMR038C
YGL002W
YHR023W
YBR302C
YFL047W
YDL218W
YIL031W

Eigentrait 8

YBL112C
YFL067W
YEL077C
YJL225C
YEL076C-A
YLR466W
YFL066C
YBL113C
YNL339C
YPL283C
YER190W
YIL177C
YLR464W
YHR218W
YDR544C
YGR296W
YLL067C
YHL050C
YLR467W
YBL111C
YDR545W
YFL068W
YLR463C
YLR462W
YLL066C
YLR465C
YML133C
YPR202W
YEL076C
YER189W
YEL075C
YHR219W
YPR203W
YFL064C
YFL065C
YJR115W
YBL109W
YGR172C
YEL074W
YLR343W
YDR020C
YHL049C
YPR176C
YLL065W
YNL338W
YOR360C
YDL122W

Eigentrait 9

YMR160W
YBR073W
YBL017C
YEL043W
YBL047C
YNL266W
YLR187W
YBL037W
YGL167C
YBL081W
YNL278W
YJR066W
YBL066C
YJL064W
YGL022W
YJL094C
YBR108W
YER164W
YBR235W
YIL004C
YCL012W
YGR189C
YLL015W
YBR059C
YHR193C
YBR023C
YBR075W
YKR074W
YBR289W
YPR063C
YMR162C
YBR038W
YBR276C
YBR140C
YMR207C
YBL085W
YBR275C
YKL046C
YLR262C-A
YDR016C
YBL063W
YCL014W
YDR203W
YBL046W
YOR301W
YBR255W
YGR047C
YHR082C
YPL085W
YBR229C
YGL031C
YLR021W
YLR062C
YGR217W
YEL068C
YBL008W
YML124C
YMR296C
YHL015W
YKR028W
YBL022C
YLR061W
YGL070C
YGR020C
YOR140W
YJR058C
YHR010W
YBR290W
YBR007C
YLR337C
YDR335W
YJL019W
YBR078W
YGL039W

Eigentrait 10

YJR047C
YMR202W
YML126C
YDR346C
YMR222C
YHR190W
YIL121W
YJL048C
YML075C
YDL086W
YLR265C
YMR015C
YEL033W
YLR275W
YDR036C
YMR208W
YJR048W
YGR078C
YER044C
YEL034W
YCL037C
YKR046C
YEL039C
YNR043W
YGL055W
YBR183W
YOL005C
YGL229C
YLR205C
YHR072W
YDL076C
YOR377W
YPL104W
YIL066C
YLR153C
YMR009W
YNR032W
YER012W
YKL223W
YER142C
YNL133C

Eigentrait 11

YLR339C
YHR111W
YBR085W
YER120W
YPL159C
YIL051C
YIL041W
YNL254C

Eigentrait 12

YBR016W
YGL165C
YMR241W
YBL021C
YMR034C
YFR039C
YDR259C
YLR116W
YEL021W
YBR238C
YIL001W
YLR194C
YMR035W
YML119W
YMR002W

Eigentrait 13

YBR011C
YBL011W
YBR078W
YBR260C
YBL007C
YER002W
YOR075W
YBR003W

Eigentrait 14

YOL143C
YKL216W
YLR420W
YNL018C
YLR421C
YEL021W
YNL034W
YOL126C

Eigentrait 15

YBL083C
YBL082C
YDL070W
YBR283C
YCL011C

Eigentrait 18

YDR319C
YLR121C
YGL057C
YCL005W
YPL195W
YOR311C

Eigentrait 19

YDR039C
YDR038C
YDR040C
YIL007C
YDR072C

Eigentrait 20

YOR003W
YJR083C
YMR091C
YOR353C
YBR115C
