# Supplementary material for: Mapping gene expression quantitative trait loci by singular value decomposition and independent component analysis
Source: BMC Bioinformatics. 2008 May 20;9:244. doi: 10.1186/1471-2105-9-244 (PMC2424053; doi:10.1186/1471-2105-9-244)
Supplement: Additional file 3 — ICAtrait composition. List of all genes that are significantly correlated with each of the top 20 ICAtraits. [file 1471-2105-9-244-S3.txt]

List of all genes are significantly correlated with a specific ICAtrait

ICAtrait 1 

YLR218C
YOR152C
YHR025W
YDR512C
YDR257C
YMR272C
YGL043W
YBR037C
YDL019C
YIL101C
YNL306W
YKL066W
YML129C
YGL071W
YOL104C
YOR348C
YNL194C
YMR025W
YML110C
YOL130W
YPR098C
YNL015W
YPL123C
YPR028W
YDL023C
YPR060C
YNL087W
YAL055W
YDR032C
YCR054C
YER121W
YPR026W
YCR053W
YOR374W
YPR117W
YBL064C
YDR034W-B
YLR291C
YPL139C
YJR146W
YHR008C
YOL048C
YIL124W
YIL145C
YLR436C
YBR286W
YMR175W
YDL181W
YOR335C
YGR008C
YKL097W-A
YGR185C
YFR055W
YKR065C
YMR169C
YGL148W
YOL096C
YBR169C
YOR028C
YHR087W
YJR085C
YOR356W
YGL006W
YML070W
YJL161W
YER062C
YLR228C
YHR057C
YGL038C
YNL055C
YDL130W-A
YKL026C
YNL195C
YKR043C
YHR104W
YNL200C
YKL151C
YLR219W
YOR161C
YPL014W
YGR167W
YGL162W
YHR198C
YJR096W
YEL058W
YGR174C
YIL155C
YPR145W
YMR148W
YPR184W
YOL053W
YDL049C
YGR124W
YNR036C
YGL037C
YDR486C
YFL030W
YKL106W
YNL274C
YOL071W
YLR270W
YER095W
YPL087W
YER054C
YHR020W
YMR031W-A
YDR249C
YKL150W
YKR076W
YBR285W
YKL142W
YGL234W
YPL230W
YDR300C
YGR061C
YML081C-A
YKL072W
YMR250W
YJR046W
YHL024W
YDR070C
YDR406W
YLR151C
YPL013C
YHR080C
YER150W
YMR105C
YDR037W
YDR148C
YBR091C
YNL221C
YKL184W
YMR170C
YPL161C
YPL127C
YGR248W
YHR009C
YOR086C
YCR004C
YDR341C
YOR215C
YBR126C
YNL234W
YDR234W
YIR038C
YOL053C-A
YGL208W
YPR091C
YHR047C
YMR251W-A
YLR178C
YNL160W
YNR014W
YMR196W
YMR090W
YPR149W
YBR116C
YMR254C
YDL110C
YGR088W
YLR332W
YER097W
YKL100C
YAL061W
YGR042W
YKL085W
YGR194C
YGR130C
YPL223C
YFR057W
YJL137C
YPL186C
YBR052C
YLR331C
YDR074W
YBR230C
YML100W
YPL004C
YGR043C
YDL223C
YFL014W
YDL222C
YMR031C
YGR052W
YKL091C
YIL136W
YOL084W
YBR117C
YML128C
YDL204W
YGR086C

ICAtrait 2 

YCR052W
YBR068C
YJL171C
YHR208W
YKL120W
YPR121W
YGL033W
YKR027W
YCR038C
YGL009C
YOR225W
YCR042C
YNL105W
YCL018W
YOL025W
YPL083C
YOR162C
YHR178W
YJL150W
YDR461W
YJL170C
YLR288C
YOR090C
YGL089C
YLR041W
YFL025C
YFL027C
YGL032C
YCR097W
YGL090W
YCL067C
YCR097W-A
YCR041W
YCR096C
YNL145W
YKL209C
YCR039C
YIL015W
YFL026W
YCL065W
YKL178C
YCR040W
YJR004C
YLR040C
YPL187W
YKL177W
YCL066W

ICAtrait 3 

YER026C
YFR015C
YOR288C
YGR267C
YMR094W
YLR036C
YOR202W
YEL029C
YHR110W
YAL007C
YGR119C
YCL001W
YPL212C
YMR095C
YJR148W
YKL120W
YKL015W
YDR343C
YIL003W
YDR342C
YNL104C
YPR058W
YGL117W
YMR096W
YDL104C
YDR497C
YER003C
YJR109C
YJL016W
YDR531W
YOR176W
YHR029C
YNL036W
YOR262W
YPR059C
YCL030C
YBR104W
YJL071W
YPR048W
YLR355C
YBL103C
YHR208W
YOR184W
YKL029C
YLR117C
YDR354W
YCR005C
YDR037W
YJR016C
YPR145W
YCR053W
YER123W
YMR062C
YJL213W
YDR341C
YBR256C
YER055C
YER052C
YHR123W
YOL064C
YJR111C
YKR071C
YDR158W
YML097C
YKL211C
YHR122W
YHR162W
YBR047W
YBR248C
YER073W
YOR099W
YMR108W
YDR035W
YGL148W
YGR094W
YOL057W
YOR108W
YEL071W
YBR249C

ICAtrait 4 

YLR161W
YIL066C
YLR179C
YLR159W
YLR165C
YJL026W
YLR173W
YLR156W
YLR151C
YCL073C
YLR160C
YLR157C
YLR155C
YLR158C

ICAtrait 5 

YKL126W
YJL137C
YKR065C
YGR231C
YBR024W

ICAtrait 6 

YPL256C
YOR124C
YFR030W
YNL079C
YIL041W
YER116C
YDR361C
YDL164C
YBR246W
YGR091W
YJL033W
YJL108C
YPL048W
YDL088C
YGL223C
YNL153C
YNL324W
YDL248W
YDR279W
YIL013C
YNL204C
YBR138C
YDR288W
YJL126W
YIR002C
YIL130W
YPR168W
YEL077C
YOL092W
YPR056W
YFL062W
YGR152C
YGR004W
YKL218C
YMR203W
YPR114W
YBR153W
YGR165W
YNL124W
YNL100W
YAR053W
YPL127C
YHR004C
YOR164C
YLR168C
YNL227C
YOR275C
YBR005W
YBR126C
YBL023C
YOL002C
YEL069C
YPL082C
YLR238W
YBR294W
YAL003W
YBR016W
YER043C
YCR023C
YKR008W
YER100W
YGR246C
YGL225W
YJR122W
YNL120C
YDR019C
YMR071C
YDR037W
YLR421C
YDR080W
YNL217W
YLR106C
YOL044W
YKR047W
YOL049W
YFL028C
YOR211C
YAL064C-A
YDR491C
YBL042C
YNR030W
YOR230W
YAR018C
YDR388W
YBR302C
YDL229W
YHR019C
YOR199W
YOL136C
YNL044W
YGR139W
YLR097C
YKL216W
YPL002C
YDR483W
YKL205W
YBR027C
YOR156C
YAL051W
YGL261C
YLL024C
YMR191W
YLR336C
YDR312W
YCR099C
YJR117W
YLR317W
YJL056C
YFR007W
YOR252W
YDL054C
YGL088W
YPR041W
YBL113C
YPL116W
YKL111C
YCR015C
YGL151W
YHR218W
YCR077C
YDR260C
YDR219C
YJR076C
YOR307C
YDL100C
YJR007W
YMR081C
YER095W
YNL005C
YMR156C
YOR107W
YJL159W
YGR266W
YBR064W
YLR379W
YJL192C
YHR177W
YDR243C
YIL020C
YHR005C
YDL123W
YLR279W
YCL051W
YLR382C
YGL157W
YCR041W
YDR175C
YDR367W
YAL068C
YDL227C
YDL220C
YBR103W
YOR174W
YIL096C
YDL030W
YNR057C
YGR155W
YBR252W
YCL008C
YGR007W
YPL056C
YGR200C
YBR059C
YBR186W
YJR142W
YLR410W
YOL005C
YER039C
YDR230W
YDR310C
YLL066C
YJL058C
YFR016C
YKR083C
YMR326C
YHR031C
YML112W
YOR054C
YDR123C
YBR028C
YPR032W
YDR009W
YKL083W
YMR155W
YBL079W
YEL001C
YJL083W
YGL034C
YGL186C
YOR157C
YLR287C
YPR174C
YMR231W
YBL037W
YJL019W
YNL054W
YNL259C
YHR048W
YDR034W-B
YML104C
YLR153C
YJR087W
YFR037C
YEL067C
YMR221C
YDR542W
YLR446W
YJL087C
YKL204W
YBR251W
YCL034W
YHR091C
YLR330W
YLR247C
YLR301W
YDR231C
YKR074W
YGR111W
YJL022W
YOR222W
YPL083C
YGR078C
YAL026C
YGR272C
YJL076W
YDL213C
YBR034C
YGL250W
YGL018C
YLR405W
YAL039C
YNL236W
YDR095C
YBR161W
YGL237C
YPR036W
YKR025W
YOR261C
YBR187W
YMR243C
YMR144W
YPL052W
YJR051W
YDL230W
YJL182C
YNR065C
YKR044W
YJL172W
YLR147C
YDR115W
YJL201W
YGR283C
YCR103C
YGL005C
YNR072W
YMR198W
YMR029C
YCR020W-B
YML133C
YGL219C
YDL108W
YOL135C
YER139C
YOR186W
YML117W-A
YER190W
YLR256W
YJR115W
YLL036C
YJR014W
YER122C
YGR076C
YBL111C
YLR108C
YBR236C
YER156C
YOR129C
YBL096C
YGR141W
YHR022C
YML031W
YML029W
YGR102C
YBR298C
YPR010C
YOR017W
YGR020C
YOR297C
YJR039W
YPR125W
YPL105C
YLR002C
YIR014W
YGL108C
YOR158W
YPL117C
YDL058W
YJR101W
YMR112C
YGR137W
YHR198C
YHL020C
YIL174W
YPL097W
YBL109W
YDL107W
YOR220W
YJR035W
YLR063W
YPL122C
YPR034W
YIL024C
YBR012W-B
YOR343C
YOR172W
YFR048W
YHR125W
YCL048W
YDL134C
YLR023C
YDR272W
YOR212W
YGR017W
YAL022C
YOR279C
YOR218C
YDL028C
YPR100W
YDR484W
YDL153C
YMR200W
YOR319W
YHR039C
YKR012C
YPL109C
YDR237W
YPR011C
YFL004W
YLR188W
YGR206W
YDR307W
YHL050C
YOR184W
YMR075C-A
YDL212W
YGL132W
YHL032C
YJL223C
YER144C
YPL158C
YOR257W
YOL065C
YPR086W
YJR149W
YER128W
YLR435W
YBR201W
YEL029C
YKL127W
YFR006W
YMR236W
YOR304W
YBR159W
YGR258C
YGL012W
YJL062W
YGR145W
YBR002C
YFL003C
YNR055C
YLR102C
YIL111W
YDR415C
YGR198W
YIL162W
YGL109W
YPL173W
YJR045C
YGL253W
YDR470C
YCR003W
YNR011C
YLR417W
YPR089W
YDR221W
YMR172C-A
YDL221W
YFR021W
YIL028W
YKR042W
YMR302C
YPL264C
YHL045W
YCR017C
YGL218W
YML056C
YJL036W
YKL128C
YGL066W
YMR301C
YJR161C
YPL101W
YER078C
YOR092W
YPL085W
YOL160W
YDR226W
YLR007W
YJR140C
YML020W
YBL107C
YOR064C
YGL202W
YFR004W
YHR199C
YOR049C
YJL143W
YGR240C
YLR259C
YER063W
YNR061C
YDR211W
YPL282C
YHR069C
YDL195W
YLL040C
YMR158W-A
YNR075W
YNR035C
YNL048W
YOR025W
YCR019W
YDL104C
YDR041W
YDR495C
YNL137C
YNL022C
YDR394W
YBL038W
YDR255C
YPL128C
YHL012W
YLR006C
YMR158C-B
YNL021W
YOL080C
YDL240W
YBL032W
YLR156W
YFL023W
YDR160W
YHR118C
YMR265C
YDR134C
YDR403W
YGR068C
YGR082W
YHR119W
YKR068C
YOR069W
YLR460C
YOR110W
YOR305W
YHL046C
YCR045C
YOR053W
YOR366W
YDR100W
YNL157W
YAR019C
YKL059C
YOR313C
YCR088W
YLR334C
YIL075C
YEL051W
YDR061W
YDR477W
YCR033W
YGR170W
YMR268C
YDR510W
YGL019W
YGL069C
YNL019C
YPL259C
YER187W
YBL022C
YLR104W
YOR040W
YDR116C
YMR319C
YDR526C
YMR044W
YKL013C
YIL039W
YJL025W
YGL259W
YCL049C
YER140W
YJL039C
YJL050W
YJR005W
YNL240C
YKL019W
YMR323W
YDR511W
YML082W
YNL246W
YGL070C
YLR205C
YIL164C
YJL212C
YER061C
YPR083W
YNL202W
YJR020W
YBR020W
YHL048W
YFR041C
YMR153C-A
YFR019W
YOR104W
YJL007C
YOR066W
YNL043C
YOR198C
YCR095C
YNR044W
YJL153C
YOR083W
YDL034W
YDL192W
YDL023C
YAL053W
YKL030W
YIL172C
YPL072W
YOR262W
YOL015W
YLR453C
YBL051C
YKR073C
YOR016C
YDL106C
YFR051C
YHR082C
YDL171C
YDR073W
YDL149W
YNR012W
YPL281C
YAL043C-A
YLR394W
YJL128C
YDR422C
YDL091C
YLR233C
YNL241C
YBR282W
YGR293C
YJR158W
YKR100C
YDR341C
YCL043C
YGL098W
YBR137W
YBL034C
YHR142W
YLR172C
YJL023C
YCL055W
YOR027W
YFL036W
YLR049C
YBR182C
YMR043W
YBR037C
YBL090W
YOR357C
YGL026C
YDL082W
YHR134W
YGL035C
YCL016C
YGR112W
YPL251W
YPR074C
YER090W
YLR253W
YGR093W
YDR456W
YOL072W
YGL263W
YKR088C
YPL260W
YCR032W
YMR244W
YOL163W
YER066W
YER030W
YLR004C
YNL112W
YGR149W
YLR292C
YDR493W
YBR162W-A
YIL042C
YOR022C
YGR097W
YNL299W
YDR335W
YJR006W
YNL042W
YDR480W
YDR337W
YMR070W
YKR036C
YPR088C
YCR016W
YDR393W
YML036W
YDR027C
YMR282C
YKR016W
YDR347W
YDR107C
YDL239C
YMR023C
YOR323C
YCR100C
YDL048C
YKL051W
YOR337W
YMR153W
YDL233W
YGL029W
YBR010W
YHL004W
YKR086W
YPR002W
YBR253W
YHR183W
YDR375C
YMR239C
YAL054C
YEL004W
YOR097C
YGL003C
YMR050C
YNL283C
YLR225C
YLL057C
YMR109W
YBR214W
YLR230W
YFL043C
YLR407W
YIL070C
YDR030C
YPR047W
YLL063C
YGR243W
YDR268W
YIL165C
YPL049C
YOR114W
YDL070W
YAL009W
YDR476C
YHR098C
YPR134W
YOR290C
YHL044W
YBL041W
YNL306W
YMR157C
YOR011W
YMR189W
YNL041C
YMR067C
YGL196W
YJR015W
YLR261C
YOR278W
YOR058C
YPL216W
YJR131W
YML049C
YPL233W
YHR003C
YHR131C
YJL147C
YDR133C
YKR090W
YKL126W
YFL044C
YLR380W
YNL311C
YNL081C
YDR196C
YML051W
YBR101C
YDR405W
YMR274C
YER068W
YER170W
YNL073W
YMR103C
YNR003C
YJR013W
YOL106W
YJL093C
YMR291W
YBL080C
YBR203W
YOR349W
YGR232W
YLR454W
YJL162C
YHR150W
YHR053C
YDR531W
YER059W
YOR339C
YMR193W
YLR133W
YHR159W
YCR018C-A
YJL037W
YFL066C
YOR283W
YLR361C
YBR300C
YDR102C
YGL232W
YPL092W
YLR452C
YHL041W
YGR239C
YNL275W
YDR528W
YEL068C
YNL141W
YIL157C
YFL009W
YKL169C
YBR168W
YOR284W
YLR461W
YOR360C
YFL049W
YLR303W
YNR020C
YNL300W
YJR133W
YNL148C
YOR036W
YKR077W
YDR433W
YBL050W
YDR411C
YGL128C
YER048C
YKL003C
YCR084C
YDR316W
YGR061C
YER031C
YNR023W
YAR020C
YGL247W
YPR076W
YOR394W
YLR337C
YOR117W
YGL016W
YMR121C
YNL142W
YBR185C
YMR163C
YDR381W
YKL165C
YBR192W
YCR014C
YLL055W
YGR230W
YFR032C
YDR214W
YGR011W
YDL202W
YLR078C
YOR354C
YMR149W
YGR146C
YNL273W
YNL002C
YBR009C
YJL059W
YHR152W
YOR006C
YGR092W
YOR127W
YJR124C
YDR170W-A
YIR025W
YDR413C
YCR044C
YGL020C
YDR171W
YJL208C
YBR115C
YGR215W
YDR479C
YPL148C
YGL254W
YER160C
YPL118W
YER093C-A
YGL087C
YCR101C
YDR432W
YOL126C
YML025C
YAR029W
YMR169C
YDR376W
YKL194C
YLR338W
YPL180W
YGR023W
YAL042W
YER034W
YDR275W
YMR046W-A
YPL107W
YML033W
YCR002C
YOR023C
YOL161C
YNL238W
YBR003W
YNL322C
YNR054C
YPL040C
YOL141W
YAR073W
YPL137C
YPR023C
YDR442W
YML034W
YLR035C-A
YPR065W
YDR519W
YDL016C
YDL228C
YLR151C
YKL077W
YDR021W
YNL001W
YPL176C
YDR506C
YHR146W
YLR280C
YJR029W
YPL240C
YER058W
YHL003C
YMR124W
YML019W
YAR068W
YJL196C
YGR001C
YJL066C
YIL135C
YMR186W
YLR350W
YLR286C
YML012W
YCR024C
YOL023W
YDR222W
YML057W
YBR098W
YHR042W
YOR111W
YMR045C
YKL173W
YHR078W
YGR163W
YLR353W
YDR444W
YML030W
YOL045W
YJL144W
YML050W
YBL005W-B
YEL003W
YPL206C
YOR140W
YGR217W
YIR044C
YPL073C
YPR084W
YLR223C
YDR536W
YPL081W
YJR084W
YER169W
YJL065C
YOL068C
YMR004W
YPR080W
YNL184C
YML074C
YEL037C
YPR133W-A
YLR203C
YNL280C
YHR205W
YMR283C
YLR378C
YKL223W
YML045W
YPL013C
YIR010W
YCL041C
YLR450W
YDR209C
YAL067C
YMR072W
YDR502C
YDR496C
YDL079C
YPL103C
YGL038C
YJR143C
YCR073W-A
YBR157C
YDR320C
YNL170W
YMR079W
YLR300W
YNL304W
YOR335C
YPR067W
YJR099W
YCL038C
YFR005C
YER091C
YDR005C
YCL073C
YHR212C
YJL157C
YLR265C
YPR075C
YIL022W
YLR258W
YNR074C
YER007W
YAL058W
YMR016C
YPL136W
YNL168C
YDR153C
YBR067C
YPL063W
YOR233W
YNL144C
YKL087C
YER086W
YMR173W-A
YMR040W
YJL115W
YLR422W
YGL260W
YML013C-A
YGR143W
YMR002W
YDR462W
YLR155C
YLR118C
YCR026C
YER172C
YER018C
YAR009C
YAL013W
YBR233W
YNL031C
YKR093W
YBR224W
YDL246C
YKR013W
YLR160C
YDR379W
YER183C
YPR183W
YIR043C
YNL040W
YJL005W
YAL058C-A
YLR143W
YDL137W
YPL006W
YMR168C
YBR029C
YPL066W
YGR018C
YNL006W
YER027C
YJL107C
YCR071C
YGR136W
YLR312W-A
YJR065C
YMR305C
YDL027C
YMR140W
YPL151C
YNR037C
YDR057W
YJR026W
YOL009C
YHR036W
YJL198W
YNL252C
YLR448W
YHR055C
YJR021C
YPR002C-A
YHR200W
YNR049C
YGR247W
YNL129W
YLR001C
YAR075W
YJL042W
YOL108C
YML109W
YMR024W
YHR115C
YPR158W
YBR012W-A
YOR362C
YLL049W
YOR269W
YBL002W
YLR227C
YGR251W
YOR205C
YGL230C
YML095C
YOR188W
YBR070C
YHR214C-B
YKL170W
YGR276C
YER143W
YJL176C
YGR079W
YHR028C
YKL027W
YDR364C
YDR498C
YIL040W
YIL009W
YDL128W
YMR277W
YOL032W
YOR175C
YKL140W
YGL068W
YGL002W
YGR015C
YGR260W
YAR010C
YMR293C
YML043C
YBR163W
YDR430C
YDL209C
YLR132C
YKL167C
YLR204W
YDR043C
YLR219W
YDR034C-A
YLR158C
YJL044C
YDL029W
YJR027W
YOR316C
YML081W
YHR214W-A
YKR028W
YPL157W
YBL095W
YHR181W
YHR011W
YGL152C
YAL024C
YGR080W
YPL155C
YEL017W
YJR028W
YHR102W
YPR103W
YIR040C
YMR173W
YDR062W
YLR138W
YGR032W
YCL004W
YPR099C
YBR082C
YFL021W
YMR296C
YCL019W
YAL002W
YDR443C
YEL027W
YJL131C
YBL101W-B
YML091C
YML106W
YPR129W
YFL037W
YCR028C
YDR046C
YBL084C
YGL164C
YGL226W
YOR154W
YDL119C
YNL185C
YNL245C
YML003W
YFR045W
YBR135W
YJR030C
YGL094C
YKR026C
YBR210W
YML009C
YDR448W
YBR189W
YMR235C
YJR022W
YMR037C
YJL013C
YJR023C
YGR084C
YJL096W
YKR038C
YDR056C
YJL063C
YEL063C
YMR132C
YBR149W
YLR260W
YLR080W
YBR209W
YML130C
YML085C
YLR352W
YHR216W
YGL063W
YDL200C
YMR051C
YNL261W
YER108C
YMR257C
YMR225C
YGL246C
YMR089C
YKL213C
YGR028W
YFL035C
YKL055C
YPR051W
YAL020C
YKR099W
YOL062C
YNL208W
YKR097W
YER020W
YDL053C
YGL027C
YDL095W
YAR061W
YPL045W
YLR302C
YOR342C
YBR260C
YMR316C-A
YDL237W
YHR132C
YLR439W
YBR024W
YLR414C
YML040W
YOL019W
YCL036W
YJL073W
YER138C
YLL015W
YBR279W
YER008C
YNL068C
YHR151C
YOR288C
YFR042W
YJL054W
YIL088C
YGL008C
YJL053W
YML039W
YKL073W
YLR069C
YGR227W
YIR030C
YGL210W
YER060W
YBR071W
YML058W
YBR162C
YDL109C
YKL062W
YDL096C
YPR033C
YPL207W
YGR259C
YMR214W
YJR154W
YOR037W
YAL038W
YOL006C
YMR228W
YDL205C
YBR146W
YKR010C
YDR348C
YJL034W
YER004W
YLR122C
YML013W
YOR355W
YNL169C
YKR065C
YPR194C
YJL067W
YPL036W
YBL012C
YMR114C
YHL029C
YPL021W
YBL107W-A
YMR139W
YOL155C
YJL110C
YOR079C
YLR131C
YML059C
YDL011C
YMR184W
YNL284C
YNL201C
YOR080W
YCR046C
YBR234C
YIL153W
YER001W
YHR116W
YBR223C
YHR039C-B
YIR028W
YBR170C
YPR151C
YIL169C
YCL020W
YMR141C
YNR040W
YPL074W
YCR094W
YPR165W
YIL104C
YLL048C
YFR052W
YNR017W
YGR089W
YLR208W
YML129C
YDR075W
YJR138W
YFL002W-A
YHR059W
YOR298C-A
YGL140C
YEL032W
YMR314W
YJR114W
YPR024W
YOR270C
YDL059C
YNL219C
YMR022W
YDR507C
YML041C
YLR157C
YMR166C
YJR018W
YNR071C
YER138W-A
YER094C
YML102C-A
YIL106W
YMR158W
YER118C
YAL041W
YJL193W
YNL152W
YLR211C
YER017C
YKL195W
YNL046W
YBL101W-A
YGR002C
YDL045W-A
YJL002C
YDL015C
YPR040W
YJR073C
YMR222C
YEL064C
YOL031C
YNL325C
YMR078C
YJR112W
YFL035C-A
YJL038C
YKL207W
YAL014C
YOR084W
YPR071W
YBR171W
YAL005C
YOR247W
YGR106C
YBR122C
YMR161W
YAL023C
YML107C
YMR030W
YJR146W
YOL110W
YBR211C
YLR360W
YGR219W
YOR231W
YFR050C
YHR107C
YIL154C
YGL142C
YOR051C
YBR166C
YPL094C
YGL126W
YGR113W
YML028W
YGR125W
YKR011C
YGL127C
YOR344C
YDR156W
YBR090C-A
YLR083C
YFL038C
YGR040W
YOR070C
YJL092W
YDL155W
YGR191W
YLR088W
YDL210W
YOR149C
YGL082W
YOL027C
YGR231C
YML102W
YCL044C
YKL185W
YLR370C
YJR093C
YLR429W
YLR079W
YGR014W
YGR253C
YPL055C
YLR109W
YPR139C
YNL161W
YDR169C
YGR044C
YDL055C
YJR113C
YGR147C
YDR174W
YLR095C
YML101C
YFL016C
YLR099C
YOR338W
YLL032C
YJR147W
YHR023W
YER152C
YOR248W
YBR197C
YMR276W
YOR179C
YGL229C
YPR107C
YBR148W
YHR135C
YBR173C
YLR042C
YNL326C
YDR119W
YLR285W
YML092C
YNL078W
YPL069C
YOR263C
YBR150C
YMR285C
YBR132C
YKL008C
YPR105C
YGR041W
YOR264W
YNL327W
YNR067C
YNL066W
YBR158W
YPR106W
YKL132C
YJL078C
YER124C
YGL028C
YHR143W

ICAtrait 7 

YBL101W-A
YKL062W
YDL230W
YDL243C
YLR256W
YAL001C
YDL155W
YDR426C
YPR051W
YCL069W
YKL215C
YBR013C
YGR122C-A
YHL045W
YJR039W
YDR283C
YMR308C
YHR102W
YLR225C
YOR304W
YER138W-A
YJL007C
YMR128W
YEL069C
YAL002W
YCR032W
YMR158C-B
YML049C
YIL147C
YMR046C
YGL094C
YBL107W-A
YDR034C-A
YMR046W-A
YJR029W
YBL005W-A
YBL005W-B
YMR045C
YBR012W-B
YMR050C
YCL019W
YAR009C
YDL246C
YJR026W
YCR018C-A
YML045W
YLR334C
YAR029W
YJR027W
YBL101W-B
YFL002W-A
YPR002C-A
YFL035C-A
YOL106W
YLR035C-A
YML039W
YER160C
YER138C
YJR028W
YBR012W-A
YHR214C-B
YMR051C
YAR010C
YDR170W-A
YML040W

ICAtrait 8 

YBR261C
YBR047W
YPL187W
YGL002W
YLR040C
YHR123W
YPR002W
YGL089C
YCR040W
YCR096C
YOR375C
YNL169C
YLR113W
YJL213W
YCR039C
YPL265W
YKL178C
YGL062W
YCL067C
YBR111C
YER003C
YJR004C
YKL030W
YHR063C
YMR096W
YLR355C
YKL177W
YGL010W
YGR146C
YEL071W
YNL104C
YER098W
YPL181W
YGL138C
YKL029C
YKR071C
YOR108W
YCR005C
YCL017C
YJR016C
YER073W
YOR226C
YMR108W
YLR348C
YBR068C
YOR271C
YOR225W
YHR208W
YGL009C
YKL120W
YCL018W

ICAtrait 9 

YPL159C
YJL036W
YJL056C
YAR023C
YGR254W
YHR184W
YNR039C
YPL075W
YOL154W
YGL257C
YGL254W
YKL174C
YIL045W
YPL104W
YNL253W
YMR303C
YOL086C
YMR083W
YKL175W
YLR130C
YNL254C
YOR387C
YGL258W
YGL256W

ICAtrait 10 

YER077C
YDR115W
YHR067W
YHR014W
YJL067W
YCL045C
YJR139C
YHR009C
YJL209W
YDR512C
YCL046W
YEL030W
YOL072W
YPR036W
YJL192C
YGR183C
YHR051W
YCR048W
YLR257W
YDR261C
YNL123W
YGL174W
YKL150W
YJL054W
YBR268W
YJL004C
YHR176W
YNL046W
YIL022W
YGL115W
YFL036W
YOL090W
YNL057W
YHL005C
YMR089C
YNL168C
YKL010C
YDL058W
YPR133W-A
YLR139C
YNL052W
YNL264C
YGR182C
YJR138W
YOR334W
YAL039C
YMR287C
YER083C
YCR049C
YNL100W
YOR045W
YBL070C
YPR047W
YNL041C
YGL173C
YLL001W
YKL207W
YOR165W
YFL016C
YJR045C
YLR387C
YOR201C
YDR322C-A
YDR079W
YPR126C
YML120C
YIL098C
YLR168C
YKR016W
YGR147C
YOR355W
YJR114W
YOR159C
YPL249C
YBR003W
YJR133W
YLR067C
YDR477W
YLR294C
YPL184C
YOR200W
YPR189W
YGR112W
YPL013C
YLL009C
YGR181W
YNL006W
YNL131W
YHR005C-A
YDR296W
YNL213C
YNR036C
YMR166C
YDR393W
YOR211C
YHR099W
YIL137C
YBR044C
YDR114C
YPR021C
YKL192C
YBL080C
YMR228W
YOR232W
YOR205C
YPL040C
YDR457W
YGL219C
YDR405W
YHR019C
YIL115C
YJL143W
YPR024W
YPR045C
YHR168W
YNL262W
YGL195W
YLR390W
YOL042W
YMR023C
YGR218W
YPL140C
YML103C
YGR231C
YJL112W
YOR187W
YNR045W
YML025C
YER141W
YJR031C
YBR122C
YBR185C
YPL073C
YPR125W
YJL046W
YMR293C
YGR171C
YPL104W
YPR166C
YHR024C
YJR102C
YJL104W
YER017C
YBR192W
YMR282C
YER087W
YPR099C
YCR046C
YMR286W
YDL045W-A
YER078C
YBR037C
YPR011C
YDL178W
YPR067W
YBR262C
YEL020W-A
YBR282W
YJR080C
YML087C
YNR017W
YGR028W
YOR020C
YOR286W
YGR150C
YPL183W-A
YKL155C
YDR197W
YKL137W
YDL160C
YFL007W
YER050C
YKL195W
YHR198C
YMR225C
YGR076C
YDR511W
YGR220C
YGL235W
YBL038W
YGL040C
YMR203W
YHR011W
YLR259C
YFL006W
YML009C
YML129C
YGR215W
YIL157C
YPL173W
YGR082W
YGR132C
YCR071C
YPL072W
YBR146W
YJR122W
YGR062C
YMR257C
YBL090W
YBR251W
YIR021W
YML050W
YMR188C
YNL306W
YJR113C
YFR009W
YGL068W
YNL083W
YDR493W
YNL088W
YKR085C
YBR120C
YHR038W
YPL103C
YDR316W
YDL107W
YCR024C
YDR194C
YOL071W
YGL069C
YLR204W
YKL194C
YMR157C
YPL029W
YOL033W
YLR008C
YJL180C
YMR098C
YGR219W
YGR169C
YNR020C
YMR267W
YNL081C
YNR040W
YLR203C
YLR382C
YNL284C
YLR439W
YOR150W
YER058W
YKL167C
YDR462W
YKL053C-A
YPR100W
YNL184C
YHR116W
YKL169C
YMR158W
YLR239C
YGL236C
YNL122C
YOL023W
YGR165W
YGL129C
YDR430C
YKL003C
YHR091C
YKL087C
YPL118W
YHR059W
YGR084C
YDR041W
YDR337W
YER182W
YCR003W
YDR237W
YNL177C
YNL315C
YKL170W
YLR069C
YHL004W
YKR006C
YMR193W
YFR007W
YOR266W
YJR101W
YDR494W
YDR347W
YLR312W-A
YDR116C
YKL138C
YGR021W
YNL073W
YGL107C
YIL070C
YHR147C
YDR175C
YDR375C
YHR109W
YOR158W
YMR024W
YDL202W
YNL137C
YNL005C
YJL063C
YJL096W
YLR253W
YPL172C
YGL143C
YOR354C
YPL215W
YNL252C
YDR322W
YEL050C
YIL093C
YPL097W

ICAtrait 11 

YLR050C
YML054C
YMR167W
YML008C
YHR007C
YLR231C
YLR326W
YPL041C
YPL194W
YLR255C
YDR297W
YIR024C
YPL064C
YDL193W
YER145C
YOR175C
YJR126C
YOR148C
YOR348C
YDR024W
YLR380W
YLR038C
YLL012W
YHR179W
YKL008C
YOR321W
YNR019W
YMR220W
YGL160W
YOR229W
YDR044W
YDL174C
YHR039C
YNL052W
YMR208W
YBR183W
YDR518W
YGL191W
YOR377W
YDL093W
YLR256W
YHR072W
YIL121W
YGL055W
YFR033C
YER044C
YEL024W
YGR049W
YOL132W
YOR065W
YDR213W
YMR145C
YLR244C
YMR134W
YPR150W
YGR060W
YGL001C
YLR265C
YNR043W
YGR266W
YPL028W
YPL117C
YEL034W
YEL033W
YNL156C
YML126C
YLR101C
YJR048W
YLR100W
YMR202W
YGR235C
YGR234W
YLR153C
YMR009W
YDL086W
YJR047C
YHR190W
YML075C
YNL111C
YJL167W
YEL039C
YMR015C
YKR046C
YLR205C
YJL048C

ICAtrait 12 

YER088C
YNL065W
YMR241W
YNL018C
YJL130C
YLR421C
YOL126C
YEL021W
YLR420W
YKL216W
YOL143C

ICAtrait 13 

YJR144W
YKL053C-A
YJL180C
YKL091C
YPL134C
YNL073W
YGR204W
YFL018C
YKL137W
YKL063C
YBR251W
YGR243W
YER050C
YPL161C
YMR267W
YKR085C
YJL112W
YDR512C
YBR052C
YMR286W
YDR341C
YEL071W
YML050W
YKL072W
YGL040C
YOR374W
YOR048C
YOR356W
YJR046W
YKL087C
YDL138W
YHR047C
YLR228C
YGR165W
YML129C
YPR099C
YOR166C
YGR185C
YLL020C
YNL131W
YOL056W
YIL136W
YMR251W-A
YNL328C
YDL110C
YDR096W
YPL004C
YJL137C
YPL013C
YOR335C
YGL068W
YGR194C
YLL019C
YNL095C
YPL118W
YBL038W
YDR384C
YNL274C
YFR049W
YNL284C
YIL155C
YPR004C
YHR147C
YLL051C
YPL262W
YOL053W
YPR166C
YMR002W
YNL177C
YBR120C
YNL081C
YGL038C
YHR014W
YFL036W
YPL075W
YML078W
YGR086C
YNL100W
YHR008C
YGL146C
YOR064C
YDR342C
YBL066C
YMR128W
YMR145C
YKL066W
YBR091C
YLR034C
YOR150W
YIL078W
YDR343C
YLR203C
YKL167C
YPL215W
YCR053W
YFL030W
YPL194W
YBR037C
YML090W
YLR304C
YPL183W-A
YOR018W
YGL234W
YER135C
YNR036C
YHR033W
YHR198C
YMR038C
YPR100W
YNL306W
YOR187W
YGR046W
YPR021C
YBR230C
YBR185C
YNL015W
YOL071W
YLR299W
YCR048W
YFR057W
YDR377W
YOR142W
YNR001C
YLL001W
YCR049C
YOL059W
YJR080C
YHR001W-A
YLR395C
YJL103C
YML002W
YKL084W
YIL125W
YBL030C
YFR011C
YKL150W
YGR174C
YML087C
YDR178W
YDR501W
YCL058C
YGR181W
YML120C
YMR256C
YBL099W
YDL067C
YKL141W
YKL109W
YBL100C
YBR085W
YOR065W
YJL102W
YLR295C
YDR148C
YEL024W
YFR033C
YKL148C
YLR038C
YML081C-A
YKL085W
YJR120W
YDR298C
YJL166W
YPR191W
YDL004W
YGL191W
YKR016W
YLR294C
YBR039W
YNL052W
YJR077C
YLR168C
YLL041C
YPL271W
YDR322C-A
YJR121W
YGL188C
YDL181W
YGR182C
YHR051W
YPR020W
YKL016C
YGR183C
YBL045C
YPL078C
YGL187C

ICAtrait 14 

YBL003C
YOR212W
YBR010W
YGL060W
YEL032W
YDR125C
YDR085C
YER155C
YDR309C
YJR054W
YCR090C
YNL258C
YDR224C
YBR009C
YDR124W
YOR343C
YBL002W
YDR410C
YNL078W
YKL189W
YGR092W
YML046W
YFL047W
YDR282C
YMR232W
YBR083W
YIL037C
YPL138C
YDL127W
YPL156C
YNL279W
YHR084W
YBL016W
YML048W-A
YHR005C
YBR040W
YML047C
YJL157C
YCR089W
YLR452C
YCL055W
YMR065W
YCL027W
YNR044W

ICAtrait 15 

YBR157C
YBR299W
YHL024W
YIL119C
YHR009C
YMR011W
YLR228C
YBR072W
YGR108W
YPR070W

ICAtrait 16 

YDR507C
YJR162C
YLL065W
YFL058W
YOL100W
YGL151W
YGR292W
YLR434C
YEL074W
YLR463C
YEL076W-C
YNL338W
YBL109W
YDR544C
YJR115W
YHL049C
YPR203W
YER189W
YFL068W
YLL067C
YFL065C
YEL075C
YFL064C
YLR462W
YLR465C
YPR202W
YEL076C
YFL067W
YLR464W
YHR219W
YLR467W
YGR296W
YDR545W
YLL066C
YML133C
YIL177C
YEL076C-A
YNL339C
YPL283C
YHL050C
YLR466W
YBL113C
YER190W
YJL225C
YEL077C
YBL112C
YBL111C
YHR218W
YFL066C

ICAtrait 17 

YDR009W
YDL016C
YLR422W
YDR033W
YCR073C
YDR040C
YDR038C
YDR039C

ICAtrait 18 

YGR201C
YBR230C
YHR096C
YGL038C
YKL026C
YIL136W
YFL030W
YNL234W
YPR012W
YPR127W
YOL084W
YHR009C
YFR057W
YDL204W
YGR052W
YKL091C
YIR038C
YMR169C
YLR151C
YGR042W
YLR331C
YMR170C
YGR256W
YDL222C
YDL223C
YJL137C
YLR332W
YHR139C
YNL195C
YGR043C
YBR117C
YPL223C
YMR175W
YBR116C

ICAtrait 19 

YNL332W
YML122C
YFL004W
YDR281C
YBR092C
YJL012C
YGR233C
YJL117W
YBR093C
YPL019C
YAR071W
YBR296C
YER072W
YHR215W
YHR136C
YML123C

ICAtrait 20 

YBR023C
YBR179C
YBR202W
YBL056W
YBL091C-A
YBR140C
YBR143C
YBR062C
YBR289W
YBR175W
YBR074W
YBR042C
YBL067C
YBL017C
YBL060W
YBR020W
YBL022C
YBR254C
YBL008W
YBR283C
YBR038W
YBR125C
YBR081C
YBR276C
YBR163W
YBR220C
YBR041W
YBR173C
YBR002C
YBR274W
YBR164C
YBL104C
YBL050W
YBR176W
YBR004C
YBL079W
YBL023C
YBR235W
YBL025W
YBR077C
YBR221C
YBL057C
YBL036C
YBL084C
YBR110W
YBR246W
YBR216C
YBR229C
YBR109C
YBL088C
YBR260C
YBR288C
YBR205W
YBR075W
YBR234C
YBR253W
YBL019W
YBR206W
YBL007C
YBR236C
YBR096W
YBR198C
YBR022W
YBR080C
YBL058W
